# Supplementary material for: catena-Poly[[[diaqua­(1,10-phenanthroline-κ2 N,N′)zinc]-μ-4,4′-bipyridine-κ2 N:N′] dinitrate 4,4′-bipyridine hemisolvate monohydrate]
Source: Acta Crystallogr Sect E Struct Rep Online. 2012 Aug 31;68(Pt 9):m1222–3. doi: 10.1107/S1600536812036318 (PMC3435629; doi:10.1107/S1600536812036318)
Supplement: Supplementary file 1 [file e-68-m1222-sup1.cif]

##############################################################################
#                                                                            #
# This CIF contains the data in a paper accepted for publication in          #
# Acta Crystallographica Section E. It conforms to the requirements of       #
# Notes for Authors for Acta Crystallographica Section E, and has been       #
# peer reviewed under the auspices of the IUCr Commission on Journals.       #
#                                                                            #
# Full details of the Crystallographic Information File format               #
# are given in the paper "The Crystallographic Information File (CIF):       #
# a New Standard Archive File for Crystallography" by S. R. Hall, F. H.      #
# Allen and I. D. Brown [Acta Cryst. (1991), A47, 655-685].                  #
#                                                                            #
# The current version of the core CIF dictionary is obtainable from          #
# ftp://ftp.iucr.org/pub/cif_core.dic.                                       #
#                                                                            #
# Software is freely available for graphical display of the structure(s)     #
# in this CIF. For information consult the CIF software page                 #
# http://www.iucr.org/resources/cif/software.                                #
#                                                                            #
# This file may be used for bona fide research purposes within the           #
# scientific community so long as proper attribution is given to the journal # 
# article from which it was obtained.                                        #
#                                                                            #
##############################################################################
data_global
_audit_creation_method     SHELXL-97
_journal_date_recd_electronic     2012-08-13
_journal_date_accepted     2012-08-20
_journal_name_full     'Acta Crystallographica, Section E'
_journal_year     2012
_journal_volume     68
_journal_issue      9
_journal_page_first     m1222
_journal_page_last     m1223
_journal_paper_category     QM
_journal_paper_doi     10.1107/S1600536812036318
_journal_coeditor_code     HY2580
_publ_contact_author_name     'Dr. Jin, Qiong-Hua'
_publ_contact_author_address
;
    Department of Chemistry
    Capital Normal University
    Beijing 100048
    People's Republic of China
;
_publ_contact_author_email     'jinqh204@163.com'
_publ_contact_author_fax     '861068416837'
_publ_contact_author_phone     '861068903033'
_publ_section_title
;\
<i>catena</i>-Poly[[[diaqua(1,10-phenanthroline-\k^2^<i>N</i>,<i>N</i>')zinc]-\
\m-4,4'-bipyridine-\k^2^<i>N</i>:<i>N</i>'] dinitrate 4,4'-bipyridine
hemisolvate monohydrate]
;
loop_
    _publ_author_name
    _publ_author_address
    'Shan Xu'
;   Department of Chemistry
    Capital Normal University
    Beijing 100048
    People's Republic of China
;
    'Yong-Cheng Dai'
;   Department of Chemistry
    Capital Normal University
    Beijing 100048
    People's Republic of China
;
    'Qi-Ming Qiu'
;   Department of Chemistry
    Capital Normal University
    Beijing 100048
    People's Republic of China
;
    'Qiong-Hua Jin'
;   Department of Chemistry
    Capital Normal University
    Beijing 100048
    People's Republic of China
;
    'Cun-Lin Zhang'
;
    Key Laboratory of Terahertz Optoelectronics
    Ministry of Education
    Capital Normal University
    Beijing 100048
    People's Republic of China
;
data_I
_audit_creation_method     SHELXL-97
_chemical_name_systematic
;
<i>catena</i>-Poly[[[diaqua(1,10-phenanthroline-\k^2^<i>N</i>,<i>N</i>')zinc]-
\m-4,4'-bipyridine-\k^2^<i>N</i>:<i>N</i>'] dinitrate 4,4'-bipyridine
hemisolvate monohydrate]
;
_chemical_name_common     ?
_chemical_formula_moiety
                          'C22 H20 N4 O2 Zn 2+, 2(N O3 -), 0.5(C10 H8 N2), H2 O'
_chemical_formula_sum     'C27 H26 N7 O9 Zn'
_chemical_formula_iupac
              '[Zn (C10 H8 N2) (C12 H8 N2) (H2 O)2] (N O3)2, 0.5C10 H8 N2, H2 O'
_chemical_formula_weight     657.94
_chemical_melting_point     ?
_symmetry_cell_setting     monoclinic
_symmetry_space_group_name_H-M     'P 21/c'
_symmetry_space_group_name_Hall     '-P 2ybc'
loop_
    _symmetry_equiv_pos_as_xyz
    'x, y, z'
    '-x, y+1/2, -z+1/2'
    '-x, -y, -z'
    'x, -y-1/2, z-1/2'
_cell_length_a     11.3910(11)
_cell_length_b     13.0561(13)
_cell_length_c     19.8509(18)
_cell_angle_alpha     90.00
_cell_angle_beta     103.4870(10)
_cell_angle_gamma     90.00
_cell_volume     2870.9(5)
_cell_formula_units_Z     4
_cell_measurement_reflns_used     3365
_cell_measurement_theta_min     2.41
_cell_measurement_theta_max     22.84
_cell_measurement_temperature     298(2)
_exptl_crystal_description     block
_exptl_crystal_colour     yellow
_exptl_crystal_size_max     0.35
_exptl_crystal_size_mid     0.31
_exptl_crystal_size_min     0.18
_exptl_crystal_density_diffrn     1.522
_exptl_crystal_density_meas     ?
_exptl_crystal_density_method     'not measured'
_exptl_crystal_F_000     1356
_exptl_absorpt_coefficient_mu     0.922
_exptl_absorpt_correction_type     multi-scan
_exptl_absorpt_process_details     '(SADABS; Bruker, 2001)'
_exptl_absorpt_correction_T_min     0.7385
_exptl_absorpt_correction_T_max     0.8516
_exptl_special_details
;
;
_diffrn_ambient_temperature     298(2)
_diffrn_radiation_type     MoK\a
_diffrn_radiation_wavelength     0.71073
_diffrn_radiation_source     'fine-focus sealed tube'
_diffrn_radiation_monochromator     graphite
_diffrn_measurement_device_type     'Bruker APEX CCD'
_diffrn_measurement_method     '\f and \w scans'
_diffrn_detector_area_resol_mean     ?
_diffrn_reflns_number     14110
_diffrn_reflns_av_R_equivalents     0.0445
_diffrn_reflns_av_sigmaI/netI     0.0568
_diffrn_reflns_theta_min     2.41
_diffrn_reflns_theta_max     25.02
_diffrn_reflns_theta_full     25.02
_diffrn_measured_fraction_theta_max     0.999
_diffrn_measured_fraction_theta_full     0.999
_diffrn_reflns_limit_h_min     -13
_diffrn_reflns_limit_h_max     13
_diffrn_reflns_limit_k_min     -15
_diffrn_reflns_limit_k_max     10
_diffrn_reflns_limit_l_min     -22
_diffrn_reflns_limit_l_max     23
_diffrn_standards_number     ?
_diffrn_standards_interval_count     ?
_diffrn_standards_interval_time     ?
_diffrn_standards_decay_%     ?
_refine_special_details
;
Refinement of <i>F</i>^2^ against ALL reflections. The weighted <i>R</i>-factor
<i>wR</i> and goodness of fit <i>S</i> are based on <i>F</i>^2^, conventional
<i>R</i>-factors <i>R</i> are based on <i>F</i>, with <i>F</i> set to zero for
negative <i>F</i>^2^. The threshold expression of <i>F</i>^2^ >
\s(<i>F</i>^2^) is used only for calculating <i>R</i>-factors(gt) <i>etc</i>.
and is not relevant to the choice of reflections for refinement.
<i>R</i>-factors based on <i>F</i>^2^ are statistically about twice as large
as those based on <i>F</i>, and <i>R</i>- factors based on ALL data will be
even larger.
;
_reflns_number_total     5072
_reflns_number_gt     3309
_reflns_threshold_expression     I>2\s(I)
_refine_ls_structure_factor_coef     Fsqd
_refine_ls_matrix_type     full
_refine_ls_R_factor_all     0.0864
_refine_ls_R_factor_gt     0.0475
_refine_ls_wR_factor_gt     0.1075
_refine_ls_wR_factor_ref     0.1318
_refine_ls_goodness_of_fit_ref     1.030
_refine_ls_restrained_S_all     1.030
_refine_ls_number_reflns     5072
_refine_ls_number_parameters     397
_refine_ls_number_restraints     0
_refine_ls_hydrogen_treatment     constr
_refine_ls_weighting_scheme     calc
_refine_ls_weighting_details
         'calc w=1/[\s^2^(Fo^2^)+(0.0523P)^2^+3.4384P] where P=(Fo^2^+2Fc^2^)/3'
_atom_sites_solution_hydrogens     geom
_atom_sites_solution_primary     direct
_atom_sites_solution_secondary     difmap
_refine_ls_shift/su_max     0.001
_refine_ls_shift/su_mean     0.000
_refine_diff_density_max     0.814
_refine_diff_density_min     -0.421
_refine_ls_extinction_method     none
_refine_ls_extinction_coef     ?
loop_
    _atom_type_symbol
    _atom_type_description
    _atom_type_scat_dispersion_real
    _atom_type_scat_dispersion_imag
    _atom_type_scat_source
    'C' 'C' 0.0033 0.0016
                         'International Tables Vol C Tables 4.2.6.8 and 6.1.1.4'
    'H' 'H' 0.0000 0.0000
                         'International Tables Vol C Tables 4.2.6.8 and 6.1.1.4'
    'N' 'N' 0.0061 0.0033
                         'International Tables Vol C Tables 4.2.6.8 and 6.1.1.4'
    'O' 'O' 0.0106 0.0060
                         'International Tables Vol C Tables 4.2.6.8 and 6.1.1.4'
    'Zn' 'Zn' 0.2839 1.4301
                         'International Tables Vol C Tables 4.2.6.8 and 6.1.1.4'
_computing_data_collection     'SMART (Bruker, 2007)'
_computing_cell_refinement     'SAINT-Plus (Bruker, 2007)'
_computing_data_reduction     'SAINT-Plus (Bruker, 2007)'
_computing_structure_solution     'SHELXS97 (Sheldrick, 2008)'
_computing_structure_refinement     'SHELXL97 (Sheldrick, 2008)'
_computing_molecular_graphics
               'XP in SHELXTL (Sheldrick, 2008) and DIAMOND (Brandenburg, 1999)'
_computing_publication_material     'SHELXTL (Sheldrick, 2008)'
loop_
    _atom_site_type_symbol
    _atom_site_label
    _atom_site_fract_x
    _atom_site_fract_y
    _atom_site_fract_z
    _atom_site_U_iso_or_equiv
    _atom_site_adp_type
    _atom_site_calc_flag
    _atom_site_refinement_flags
    _atom_site_occupancy
    _atom_site_symmetry_multiplicity
    _atom_site_disorder_assembly
    _atom_site_disorder_group
    Zn Zn1 0.79800(4) 0.79895(4) 0.38707(2) 0.03238(17) Uani d . 1 1 . .
    N N1 0.8386(3) 0.7200(3) 0.48637(17) 0.0397(9) Uani d . 1 1 . .
    N N2 0.7735(3) 0.6396(3) 0.35719(18) 0.0373(8) Uani d . 1 1 . .
    N N3 -0.0104(3) 0.7983(3) 0.38878(17) 0.0363(8) Uani d . 1 1 . .
    N N4 0.6095(3) 0.8140(3) 0.38381(17) 0.0337(8) Uani d . 1 1 . .
    N N5 0.6004(4) 0.9079(4) 0.1717(2) 0.0576(11) Uani d . 1 1 . .
    N N6 1.0006(4) 0.0462(4) 0.3071(3) 0.0659(13) Uani d . 1 1 . .
    N N7 0.3949(6) 0.6227(5) 0.1489(3) 0.0878(16) Uani d . 1 1 . .
    O O1 0.9895(4) 0.0465(3) 0.3673(2) 0.0837(13) Uani d . 1 1 . .
    O O2 1.0852(4) 0.0946(4) 0.2944(3) 0.1126(17) Uani d . 1 1 . .
    O O3 0.9290(5) 0.0019(4) 0.2633(2) 0.120(2) Uani d . 1 1 . .
    O O4 0.4873(5) 0.6379(5) 0.1878(3) 0.147(3) Uani d . 1 1 . .
    O O5 0.2995(7) 0.6575(6) 0.1641(4) 0.183(3) Uani d . 1 1 . .
    O O6 0.3835(4) 0.5724(3) 0.0954(2) 0.0823(13) Uani d . 1 1 . .
    O O7 0.8234(2) 0.9520(2) 0.42605(15) 0.0448(8) Uani d . 1 1 . .
    H H7C 0.8747 0.9816 0.4078 0.054 Uiso d R 1 1 . .
    H H7D 0.7603 0.9890 0.4194 0.054 Uiso d R 1 1 . .
    O O8 0.7743(2) 0.8506(2) 0.28439(14) 0.0476(8) Uani d . 1 1 . .
    H H8C 0.7144 0.8618 0.2507 0.057 Uiso d R 1 1 . .
    H H8D 0.8287 0.8944 0.2826 0.057 Uiso d R 1 1 . .
    O O9 0.3302(5) 0.0820(4) 0.4013(2) 0.1229(18) Uani d . 1 1 . .
    H H9C 0.2611 0.0847 0.3736 0.148 Uiso d R 1 1 . .
    H H9D 0.3830 0.0968 0.3789 0.148 Uiso d R 1 1 . .
    C C1 0.8733(4) 0.7593(4) 0.5490(2) 0.0553(13) Uani d . 1 1 . .
    H H1 0.8777 0.8301 0.5541 0.066 Uiso calc R 1 1 . .
    C C2 0.9036(5) 0.6974(6) 0.6082(3) 0.0771(18) Uani d . 1 1 . .
    H H2 0.9285 0.7271 0.6518 0.093 Uiso calc R 1 1 . .
    C C3 0.8967(5) 0.5944(6) 0.6017(3) 0.0782(18) Uani d . 1 1 . .
    H H3 0.9166 0.5530 0.6409 0.094 Uiso calc R 1 1 . .
    C C4 0.8602(4) 0.5505(5) 0.5369(3) 0.0611(14) Uani d . 1 1 . .
    C C5 0.8325(4) 0.6162(4) 0.4794(2) 0.0423(11) Uani d . 1 1 . .
    C C6 0.7960(4) 0.5739(4) 0.4114(2) 0.0424(11) Uani d . 1 1 . .
    C C7 0.7839(4) 0.4668(4) 0.4024(3) 0.0593(14) Uani d . 1 1 . .
    C C8 0.7443(6) 0.4308(5) 0.3349(3) 0.0785(18) Uani d . 1 1 . .
    H H8 0.7346 0.3608 0.3266 0.094 Uiso calc R 1 1 . .
    C C9 0.7204(6) 0.4973(5) 0.2817(3) 0.0773(17) Uani d . 1 1 . .
    H H9 0.6925 0.4737 0.2366 0.093 Uiso calc R 1 1 . .
    C C10 0.7374(4) 0.6014(4) 0.2944(3) 0.0510(12) Uani d . 1 1 . .
    H H10 0.7226 0.6461 0.2569 0.061 Uiso calc R 1 1 . .
    C C11 0.8484(5) 0.4422(5) 0.5253(4) 0.0796(18) Uani d . 1 1 . .
    H H11 0.8674 0.3981 0.5630 0.096 Uiso calc R 1 1 . .
    C C12 0.8109(6) 0.4029(5) 0.4618(4) 0.0801(18) Uani d . 1 1 . .
    H H12 0.8023 0.3323 0.4564 0.096 Uiso calc R 1 1 . .
    C C13 0.0304(4) 0.7574(4) 0.3374(2) 0.0434(11) Uani d . 1 1 . .
    H H13 -0.0247 0.7248 0.3019 0.052 Uiso calc R 1 1 . .
    C C14 0.1494(4) 0.7604(4) 0.3336(2) 0.0442(11) Uani d . 1 1 . .
    H H14 0.1729 0.7300 0.2965 0.053 Uiso calc R 1 1 . .
    C C15 0.2337(3) 0.8084(3) 0.3850(2) 0.0315(9) Uani d . 1 1 . .
    C C16 0.1911(3) 0.8501(4) 0.4388(2) 0.0426(11) Uani d . 1 1 . .
    H H16 0.2441 0.8832 0.4750 0.051 Uiso calc R 1 1 . .
    C C17 0.0713(4) 0.8429(4) 0.4390(2) 0.0428(11) Uani d . 1 1 . .
    H H17 0.0457 0.8708 0.4762 0.051 Uiso calc R 1 1 . .
    C C18 0.5701(3) 0.8456(3) 0.4383(2) 0.0366(10) Uani d . 1 1 . .
    H H18 0.6270 0.8680 0.4770 0.044 Uiso calc R 1 1 . .
    C C19 0.4508(3) 0.8473(3) 0.4409(2) 0.0350(10) Uani d . 1 1 . .
    H H19 0.4284 0.8705 0.4804 0.042 Uiso calc R 1 1 . .
    C C20 0.3639(3) 0.8139(3) 0.3839(2) 0.0308(9) Uani d . 1 1 . .
    C C21 0.4049(3) 0.7837(3) 0.3263(2) 0.0360(10) Uani d . 1 1 . .
    H H21 0.3501 0.7623 0.2864 0.043 Uiso calc R 1 1 . .
    C C22 0.5252(3) 0.7853(3) 0.3281(2) 0.0358(10) Uani d . 1 1 . .
    H H22 0.5499 0.7655 0.2886 0.043 Uiso calc R 1 1 . .
    C C23 0.5748(6) 1.0034(5) 0.1576(3) 0.087(2) Uani d . 1 1 . .
    H H23 0.5841 1.0487 0.1946 0.105 Uiso calc R 1 1 . .
    C C24 0.5350(6) 1.0426(4) 0.0921(3) 0.082(2) Uani d . 1 1 . .
    H H24 0.5182 1.1122 0.0860 0.098 Uiso calc R 1 1 . .
    C C25 0.5200(4) 0.9801(3) 0.0361(2) 0.0395(10) Uani d . 1 1 . .
    C C26 0.5451(6) 0.8796(4) 0.0508(3) 0.0810(19) Uani d . 1 1 . .
    H H26 0.5353 0.8320 0.0151 0.097 Uiso calc R 1 1 . .
    C C27 0.5849(6) 0.8484(5) 0.1182(3) 0.086(2) Uani d . 1 1 . .
    H H27 0.6020 0.7792 0.1261 0.103 Uiso calc R 1 1 . .
loop_
    _atom_site_aniso_label
    _atom_site_aniso_U_11
    _atom_site_aniso_U_22
    _atom_site_aniso_U_33
    _atom_site_aniso_U_12
    _atom_site_aniso_U_13
    _atom_site_aniso_U_23
    Zn1 0.0222(2) 0.0411(3) 0.0338(3) 0.0005(2) 0.00634(18) 0.0014(2)
    N1 0.0302(18) 0.053(3) 0.035(2) 0.0011(17) 0.0064(15) 0.0012(18)
    N2 0.0286(18) 0.039(2) 0.044(2) 0.0014(16) 0.0082(15) -0.0020(19)
    N3 0.0218(16) 0.050(2) 0.0361(19) 0.0012(16) 0.0058(15) 0.0011(18)
    N4 0.0244(17) 0.042(2) 0.0363(19) 0.0003(15) 0.0103(15) 0.0024(16)
    N5 0.059(3) 0.061(3) 0.046(3) 0.001(2) -0.001(2) 0.009(2)
    N6 0.067(3) 0.067(3) 0.068(3) -0.014(3) 0.024(3) 0.014(3)
    N7 0.095(5) 0.088(4) 0.081(4) -0.027(4) 0.022(4) -0.007(4)
    O1 0.085(3) 0.093(3) 0.078(3) -0.041(2) 0.027(2) 0.001(2)
    O2 0.106(4) 0.127(4) 0.118(4) -0.047(3) 0.052(3) 0.014(3)
    O3 0.137(4) 0.156(5) 0.063(3) -0.090(4) 0.015(3) -0.010(3)
    O4 0.119(4) 0.205(7) 0.092(4) -0.058(4) -0.026(3) -0.014(4)
    O5 0.163(7) 0.150(6) 0.252(9) -0.036(5) 0.081(6) -0.076(6)
    O6 0.100(3) 0.084(3) 0.068(3) -0.027(2) 0.031(2) -0.027(2)
    O7 0.0361(16) 0.0462(19) 0.0530(19) -0.0017(14) 0.0124(14) -0.0019(16)
    O8 0.0310(16) 0.071(2) 0.0373(17) -0.0045(15) 0.0010(13) 0.0162(16)
    O9 0.142(5) 0.132(5) 0.089(4) 0.002(4) 0.014(3) -0.008(3)
    C1 0.053(3) 0.070(4) 0.041(3) -0.004(3) 0.007(2) -0.005(3)
    C2 0.084(4) 0.112(6) 0.030(3) 0.008(4) 0.002(3) 0.005(3)
    C3 0.088(5) 0.093(5) 0.051(4) 0.012(4) 0.010(3) 0.030(4)
    C4 0.056(3) 0.073(4) 0.054(3) 0.011(3) 0.012(3) 0.023(3)
    C5 0.032(2) 0.048(3) 0.047(3) 0.006(2) 0.010(2) 0.011(2)
    C6 0.029(2) 0.046(3) 0.052(3) 0.005(2) 0.009(2) 0.000(2)
    C7 0.056(3) 0.044(3) 0.079(4) 0.003(2) 0.018(3) 0.008(3)
    C8 0.103(5) 0.042(4) 0.086(5) -0.008(3) 0.014(4) -0.015(3)
    C9 0.106(5) 0.054(4) 0.067(4) -0.010(3) 0.010(3) -0.013(3)
    C10 0.053(3) 0.049(3) 0.049(3) -0.002(2) 0.007(2) -0.004(3)
    C11 0.085(4) 0.067(4) 0.087(5) 0.022(3) 0.019(4) 0.044(4)
    C12 0.099(5) 0.049(4) 0.091(5) 0.008(3) 0.020(4) 0.023(4)
    C13 0.028(2) 0.061(3) 0.039(2) -0.005(2) 0.0034(19) -0.009(2)
    C14 0.029(2) 0.065(3) 0.041(3) -0.002(2) 0.0120(19) -0.010(2)
    C15 0.0221(19) 0.035(2) 0.037(2) 0.0014(18) 0.0067(17) 0.004(2)
    C16 0.024(2) 0.059(3) 0.043(3) 0.000(2) 0.0042(19) -0.012(2)
    C17 0.030(2) 0.063(3) 0.037(2) 0.003(2) 0.0095(19) -0.009(2)
    C18 0.027(2) 0.047(3) 0.034(2) -0.0030(19) 0.0032(18) -0.002(2)
    C19 0.030(2) 0.041(3) 0.036(2) 0.0031(19) 0.0113(18) -0.002(2)
    C20 0.024(2) 0.034(2) 0.033(2) 0.0018(17) 0.0050(17) 0.0063(19)
    C21 0.030(2) 0.045(3) 0.031(2) 0.0014(19) 0.0024(17) 0.004(2)
    C22 0.028(2) 0.046(3) 0.034(2) 0.0023(19) 0.0073(18) -0.004(2)
    C23 0.149(6) 0.063(4) 0.038(3) 0.002(4) -0.002(3) -0.007(3)
    C24 0.156(6) 0.038(3) 0.040(3) 0.006(3) 0.000(3) -0.002(3)
    C25 0.040(2) 0.037(3) 0.037(2) 0.0005(19) -0.0012(19) -0.006(2)
    C26 0.142(6) 0.040(3) 0.047(3) 0.010(3) -0.006(3) -0.009(3)
    C27 0.132(6) 0.048(4) 0.063(4) 0.013(4) -0.007(4) 0.015(3)
_geom_special_details
;
All e.s.d.'s (except the e.s.d. in the dihedral angle between two l.s. planes)
are estimated using the full covariance matrix. The cell e.s.d.'s are taken
into account individually in the estimation of e.s.d.'s in distances, angles
and torsion angles; correlations between e.s.d.'s in cell parameters are only
used when they are defined by crystal symmetry. An approximate (isotropic)
treatment of cell e.s.d.'s is used for estimating e.s.d.'s involving l.s.
planes.
;
loop_
    _geom_bond_atom_site_label_1
    _geom_bond_atom_site_label_2
    _geom_bond_site_symmetry_2
    _geom_bond_distance
    _geom_bond_publ_flag
    Zn1 O8 . 2.104(3) ?
    Zn1 O7 . 2.138(3) ?
    Zn1 N4 . 2.142(3) ?
    Zn1 N2 . 2.163(4) ?
    Zn1 N3 1_655 2.175(3) ?
    Zn1 N1 . 2.176(3) ?
    N1 C1 . 1.317(5) ?
    N1 C5 . 1.362(6) ?
    N2 C10 . 1.316(5) ?
    N2 C6 . 1.354(5) ?
    N3 C13 . 1.328(5) ?
    N3 C17 . 1.329(5) ?
    N4 C18 . 1.329(5) ?
    N4 C22 . 1.338(5) ?
    N5 C27 . 1.295(7) ?
    N5 C23 . 1.296(7) ?
    N6 O3 . 1.194(6) ?
    N6 O2 . 1.227(5) ?
    N6 O1 . 1.230(5) ?
    N7 O4 . 1.167(6) ?
    N7 O6 . 1.229(6) ?
    N7 O5 . 1.278(8) ?
    O7 H7C . 0.8500 ?
    O7 H7D . 0.8500 ?
    O8 H8C . 0.8500 ?
    O8 H8D . 0.8500 ?
    O9 H9C . 0.8500 ?
    O9 H9D . 0.8500 ?
    C1 C2 . 1.401(7) ?
    C1 H1 . 0.9300 ?
    C2 C3 . 1.352(8) ?
    C2 H2 . 0.9300 ?
    C3 C4 . 1.381(8) ?
    C3 H3 . 0.9300 ?
    C4 C5 . 1.403(6) ?
    C4 C11 . 1.434(8) ?
    C5 C6 . 1.427(6) ?
    C6 C7 . 1.412(7) ?
    C7 C8 . 1.393(7) ?
    C7 C12 . 1.418(7) ?
    C8 C9 . 1.344(8) ?
    C8 H8 . 0.9300 ?
    C9 C10 . 1.387(7) ?
    C9 H9 . 0.9300 ?
    C10 H10 . 0.9300 ?
    C11 C12 . 1.335(8) ?
    C11 H11 . 0.9300 ?
    C12 H12 . 0.9300 ?
    C13 C14 . 1.375(5) ?
    C13 H13 . 0.9300 ?
    C14 C15 . 1.378(6) ?
    C14 H14 . 0.9300 ?
    C15 C16 . 1.383(5) ?
    C15 C20 . 1.490(5) ?
    C16 C17 . 1.369(5) ?
    C16 H16 . 0.9300 ?
    C17 H17 . 0.9300 ?
    C18 C19 . 1.373(5) ?
    C18 H18 . 0.9300 ?
    C19 C20 . 1.389(5) ?
    C19 H19 . 0.9300 ?
    C20 C21 . 1.388(5) ?
    C21 C22 . 1.363(5) ?
    C21 H21 . 0.9300 ?
    C22 H22 . 0.9300 ?
    C23 C24 . 1.373(7) ?
    C23 H23 . 0.9300 ?
    C24 C25 . 1.357(6) ?
    C24 H24 . 0.9300 ?
    C25 C26 . 1.361(7) ?
    C25 C25 3_675 1.492(8) ?
    C26 C27 . 1.370(7) ?
    C26 H26 . 0.9300 ?
    C27 H27 . 0.9300 ?
loop_
    _geom_angle_atom_site_label_1
    _geom_angle_atom_site_label_2
    _geom_angle_atom_site_label_3
    _geom_angle_site_symmetry_1
    _geom_angle_site_symmetry_3
    _geom_angle
    _geom_angle_publ_flag
    O8 Zn1 O7 . . 91.55(12) ?
    O8 Zn1 N4 . . 92.31(11) ?
    O7 Zn1 N4 . . 88.58(12) ?
    O8 Zn1 N2 . . 93.64(13) ?
    O7 Zn1 N2 . . 174.80(12) ?
    N4 Zn1 N2 . . 90.88(12) ?
    O8 Zn1 N3 . 1_655 85.28(11) ?
    O7 Zn1 N3 . 1_655 86.98(12) ?
    N4 Zn1 N3 . 1_655 174.89(13) ?
    N2 Zn1 N3 . 1_655 93.77(13) ?
    O8 Zn1 N1 . . 168.97(13) ?
    O7 Zn1 N1 . . 97.62(13) ?
    N4 Zn1 N1 . . 94.05(12) ?
    N2 Zn1 N1 . . 77.27(14) ?
    N3 Zn1 N1 1_655 . 89.06(12) ?
    C1 N1 C5 . . 118.6(4) ?
    C1 N1 Zn1 . . 128.6(3) ?
    C5 N1 Zn1 . . 112.6(3) ?
    C10 N2 C6 . . 118.2(4) ?
    C10 N2 Zn1 . . 128.1(3) ?
    C6 N2 Zn1 . . 113.7(3) ?
    C13 N3 C17 . . 116.3(3) ?
    C13 N3 Zn1 . 1_455 121.3(3) ?
    C17 N3 Zn1 . 1_455 122.3(3) ?
    C18 N4 C22 . . 116.5(3) ?
    C18 N4 Zn1 . . 122.0(3) ?
    C22 N4 Zn1 . . 121.4(3) ?
    C27 N5 C23 . . 114.8(5) ?
    O3 N6 O2 . . 122.4(5) ?
    O3 N6 O1 . . 120.1(5) ?
    O2 N6 O1 . . 117.5(5) ?
    O4 N7 O6 . . 124.0(7) ?
    O4 N7 O5 . . 118.0(7) ?
    O6 N7 O5 . . 118.0(7) ?
    Zn1 O7 H7C . . 108.6 ?
    Zn1 O7 H7D . . 115.9 ?
    H7C O7 H7D . . 108.4 ?
    Zn1 O8 H8C . . 135.8 ?
    Zn1 O8 H8D . . 109.0 ?
    H8C O8 H8D . . 108.1 ?
    H9C O9 H9D . . 108.3 ?
    N1 C1 C2 . . 121.9(5) ?
    N1 C1 H1 . . 119.1 ?
    C2 C1 H1 . . 119.1 ?
    C3 C2 C1 . . 119.8(5) ?
    C3 C2 H2 . . 120.1 ?
    C1 C2 H2 . . 120.1 ?
    C2 C3 C4 . . 120.0(5) ?
    C2 C3 H3 . . 120.0 ?
    C4 C3 H3 . . 120.0 ?
    C3 C4 C5 . . 117.7(6) ?
    C3 C4 C11 . . 123.7(6) ?
    C5 C4 C11 . . 118.5(5) ?
    N1 C5 C4 . . 122.0(5) ?
    N1 C5 C6 . . 118.5(4) ?
    C4 C5 C6 . . 119.5(5) ?
    N2 C6 C7 . . 122.1(4) ?
    N2 C6 C5 . . 117.8(4) ?
    C7 C6 C5 . . 120.1(5) ?
    C8 C7 C6 . . 117.2(5) ?
    C8 C7 C12 . . 124.0(6) ?
    C6 C7 C12 . . 118.8(5) ?
    C9 C8 C7 . . 119.8(5) ?
    C9 C8 H8 . . 120.1 ?
    C7 C8 H8 . . 120.1 ?
    C8 C9 C10 . . 119.8(5) ?
    C8 C9 H9 . . 120.1 ?
    C10 C9 H9 . . 120.1 ?
    N2 C10 C9 . . 122.9(5) ?
    N2 C10 H10 . . 118.5 ?
    C9 C10 H10 . . 118.5 ?
    C12 C11 C4 . . 121.9(5) ?
    C12 C11 H11 . . 119.0 ?
    C4 C11 H11 . . 119.0 ?
    C11 C12 C7 . . 121.2(6) ?
    C11 C12 H12 . . 119.4 ?
    C7 C12 H12 . . 119.4 ?
    N3 C13 C14 . . 123.8(4) ?
    N3 C13 H13 . . 118.1 ?
    C14 C13 H13 . . 118.1 ?
    C13 C14 C15 . . 119.9(4) ?
    C13 C14 H14 . . 120.0 ?
    C15 C14 H14 . . 120.0 ?
    C14 C15 C16 . . 116.1(4) ?
    C14 C15 C20 . . 122.4(4) ?
    C16 C15 C20 . . 121.5(4) ?
    C17 C16 C15 . . 120.3(4) ?
    C17 C16 H16 . . 119.9 ?
    C15 C16 H16 . . 119.9 ?
    N3 C17 C16 . . 123.5(4) ?
    N3 C17 H17 . . 118.2 ?
    C16 C17 H17 . . 118.2 ?
    N4 C18 C19 . . 124.2(4) ?
    N4 C18 H18 . . 117.9 ?
    C19 C18 H18 . . 117.9 ?
    C18 C19 C20 . . 119.1(4) ?
    C18 C19 H19 . . 120.4 ?
    C20 C19 H19 . . 120.4 ?
    C21 C20 C19 . . 116.6(3) ?
    C21 C20 C15 . . 121.7(3) ?
    C19 C20 C15 . . 121.7(3) ?
    C22 C21 C20 . . 120.3(4) ?
    C22 C21 H21 . . 119.9 ?
    C20 C21 H21 . . 119.9 ?
    N4 C22 C21 . . 123.3(4) ?
    N4 C22 H22 . . 118.3 ?
    C21 C22 H22 . . 118.3 ?
    N5 C23 C24 . . 124.8(5) ?
    N5 C23 H23 . . 117.6 ?
    C24 C23 H23 . . 117.6 ?
    C25 C24 C23 . . 120.2(5) ?
    C25 C24 H24 . . 119.9 ?
    C23 C24 H24 . . 119.9 ?
    C24 C25 C26 . . 115.1(4) ?
    C24 C25 C25 . 3_675 121.9(5) ?
    C26 C25 C25 . 3_675 122.9(5) ?
    C25 C26 C27 . . 120.1(5) ?
    C25 C26 H26 . . 120.0 ?
    C27 C26 H26 . . 120.0 ?
    N5 C27 C26 . . 125.0(6) ?
    N5 C27 H27 . . 117.5 ?
    C26 C27 H27 . . 117.5 ?
loop_
    _geom_torsion_atom_site_label_1
    _geom_torsion_atom_site_label_2
    _geom_torsion_atom_site_label_3
    _geom_torsion_atom_site_label_4
    _geom_torsion_site_symmetry_1
    _geom_torsion_site_symmetry_2
    _geom_torsion_site_symmetry_3
    _geom_torsion_site_symmetry_4
    _geom_torsion
    _geom_torsion_publ_flag
    O8 Zn1 N1 C1 . . . . 143.1(6) ?
    O7 Zn1 N1 C1 . . . . -2.8(4) ?
    N4 Zn1 N1 C1 . . . . -91.9(4) ?
    N2 Zn1 N1 C1 . . . . 178.1(4) ?
    N3 Zn1 N1 C1 1_655 . . . 84.0(4) ?
    O8 Zn1 N1 C5 . . . . -32.9(8) ?
    O7 Zn1 N1 C5 . . . . -178.8(3) ?
    N4 Zn1 N1 C5 . . . . 92.1(3) ?
    N2 Zn1 N1 C5 . . . . 2.1(3) ?
    N3 Zn1 N1 C5 1_655 . . . -92.0(3) ?
    O8 Zn1 N2 C10 . . . . -9.1(4) ?
    N4 Zn1 N2 C10 . . . . 83.2(4) ?
    N3 Zn1 N2 C10 1_655 . . . -94.6(4) ?
    N1 Zn1 N2 C10 . . . . 177.2(4) ?
    O8 Zn1 N2 C6 . . . . 172.7(3) ?
    N4 Zn1 N2 C6 . . . . -94.9(3) ?
    N3 Zn1 N2 C6 1_655 . . . 87.2(3) ?
    N1 Zn1 N2 C6 . . . . -1.0(3) ?
    O8 Zn1 N4 C18 . . . . -142.9(3) ?
    O7 Zn1 N4 C18 . . . . -51.4(3) ?
    N2 Zn1 N4 C18 . . . . 123.4(3) ?
    N1 Zn1 N4 C18 . . . . 46.1(3) ?
    O8 Zn1 N4 C22 . . . . 41.6(3) ?
    O7 Zn1 N4 C22 . . . . 133.1(3) ?
    N2 Zn1 N4 C22 . . . . -52.0(3) ?
    N1 Zn1 N4 C22 . . . . -129.3(3) ?
    C5 N1 C1 C2 . . . . -0.1(7) ?
    Zn1 N1 C1 C2 . . . . -175.8(4) ?
    N1 C1 C2 C3 . . . . -0.5(8) ?
    C1 C2 C3 C4 . . . . 0.2(9) ?
    C2 C3 C4 C5 . . . . 0.7(8) ?
    C2 C3 C4 C11 . . . . -179.0(6) ?
    C1 N1 C5 C4 . . . . 1.0(6) ?
    Zn1 N1 C5 C4 . . . . 177.4(3) ?
    C1 N1 C5 C6 . . . . -179.4(4) ?
    Zn1 N1 C5 C6 . . . . -3.0(5) ?
    C3 C4 C5 N1 . . . . -1.3(7) ?
    C11 C4 C5 N1 . . . . 178.4(4) ?
    C3 C4 C5 C6 . . . . 179.1(4) ?
    C11 C4 C5 C6 . . . . -1.2(7) ?
    C10 N2 C6 C7 . . . . 1.1(6) ?
    Zn1 N2 C6 C7 . . . . 179.4(3) ?
    C10 N2 C6 C5 . . . . -178.6(4) ?
    Zn1 N2 C6 C5 . . . . -0.3(4) ?
    N1 C5 C6 N2 . . . . 2.3(6) ?
    C4 C5 C6 N2 . . . . -178.1(4) ?
    N1 C5 C6 C7 . . . . -177.4(4) ?
    C4 C5 C6 C7 . . . . 2.2(6) ?
    N2 C6 C7 C8 . . . . -1.6(7) ?
    C5 C6 C7 C8 . . . . 178.1(4) ?
    N2 C6 C7 C12 . . . . 179.0(4) ?
    C5 C6 C7 C12 . . . . -1.3(7) ?
    C6 C7 C8 C9 . . . . 0.4(8) ?
    C12 C7 C8 C9 . . . . 179.7(6) ?
    C7 C8 C9 C10 . . . . 1.2(10) ?
    C6 N2 C10 C9 . . . . 0.7(7) ?
    Zn1 N2 C10 C9 . . . . -177.4(4) ?
    C8 C9 C10 N2 . . . . -1.9(9) ?
    C3 C4 C11 C12 . . . . 178.9(6) ?
    C5 C4 C11 C12 . . . . -0.7(9) ?
    C4 C11 C12 C7 . . . . 1.7(10) ?
    C8 C7 C12 C11 . . . . -180.0(6) ?
    C6 C7 C12 C11 . . . . -0.7(9) ?
    C17 N3 C13 C14 . . . . -0.9(7) ?
    Zn1 N3 C13 C14 1_455 . . . 175.9(4) ?
    N3 C13 C14 C15 . . . . -0.4(7) ?
    C13 C14 C15 C16 . . . . 1.0(7) ?
    C13 C14 C15 C20 . . . . 179.8(4) ?
    C14 C15 C16 C17 . . . . -0.3(7) ?
    C20 C15 C16 C17 . . . . -179.2(4) ?
    C13 N3 C17 C16 . . . . 1.6(7) ?
    Zn1 N3 C17 C16 1_455 . . . -175.1(4) ?
    C15 C16 C17 N3 . . . . -1.0(7) ?
    C22 N4 C18 C19 . . . . 2.1(6) ?
    Zn1 N4 C18 C19 . . . . -173.6(3) ?
    N4 C18 C19 C20 . . . . 0.3(7) ?
    C18 C19 C20 C21 . . . . -2.1(6) ?
    C18 C19 C20 C15 . . . . 176.6(4) ?
    C14 C15 C20 C21 . . . . 9.3(6) ?
    C16 C15 C20 C21 . . . . -171.9(4) ?
    C14 C15 C20 C19 . . . . -169.3(4) ?
    C16 C15 C20 C19 . . . . 9.5(6) ?
    C19 C20 C21 C22 . . . . 1.6(6) ?
    C15 C20 C21 C22 . . . . -177.1(4) ?
    C18 N4 C22 C21 . . . . -2.6(6) ?
    Zn1 N4 C22 C21 . . . . 173.1(3) ?
    C20 C21 C22 N4 . . . . 0.8(6) ?
    C27 N5 C23 C24 . . . . -0.5(10) ?
    N5 C23 C24 C25 . . . . -0.2(11) ?
    C23 C24 C25 C26 . . . . 1.1(9) ?
    C23 C24 C25 C25 . . . 3_675 -178.4(6) ?
    C24 C25 C26 C27 . . . . -1.3(9) ?
    C25 C25 C26 C27 3_675 . . . 178.1(6) ?
    C23 N5 C27 C26 . . . . 0.2(10) ?
    C25 C26 C27 N5 . . . . 0.8(11) ?
loop_
    _geom_hbond_atom_site_label_D
    _geom_hbond_atom_site_label_H
    _geom_hbond_atom_site_label_A
    _geom_hbond_site_symmetry_A
    _geom_hbond_distance_DH
    _geom_hbond_distance_HA
    _geom_hbond_distance_DA
    _geom_hbond_angle_DHA
    O7 H7C O1 1_565 0.85 1.89 2.737(5) 180
    O7 H7D O6 2_655 0.85 1.93 2.782(5) 180
    O8 H8C N5 . 0.85 1.89 2.724(5) 169
    O8 H8D O3 1_565 0.85 1.90 2.744(6) 169
    O9 H9C O2 1_455 0.85 2.24 3.091(7) 176
    O9 H9D O4 2_645 0.85 2.27 3.114(8) 176
