# Supplementary material for: catena-Poly[[[diaqua­(1,10-phenanthroline-κ2 N,N′)zinc]-μ-4,4′-bipyridine-κ2 N:N′] dinitrate 4,4′-bipyridine hemisolvate monohydrate]
Source: Acta Crystallogr Sect E Struct Rep Online. 2012 Aug 31;68(Pt 9):m1222–3. doi: 10.1107/S1600536812036318 (PMC3435629; doi:10.1107/S1600536812036318)
Supplement: Supplementary file 2 [file e-68-m1222-Isup2.hkl]

# 
# h,k,l, Fc-squared, Fo-squared, sigma(Fo-squared) and status flag 
# 
data_I
_shelx_title ' 110219c in P2(1)/c' 
_shelx_refln_list_code          4 
_shelx_F_calc_maximum      416.60 
_exptl_crystal_F_000      1356.00 
_reflns_d_resolution_high  0.8403 
 
loop_ 
 _symmetry_equiv_pos_as_xyz 
 'x, y, z' 
 '-x, y+1/2, -z+1/2' 
 '-x, -y, -z' 
 'x, -y-1/2, z-1/2' 
 
_cell_length_a    11.3910 
_cell_length_b    13.0561 
_cell_length_c    19.8509 
_cell_angle_alpha  90.000 
_cell_angle_beta  103.487 
_cell_angle_gamma  90.000 
 
_shelx_F_squared_multiplier     1.000 
 
loop_ 
 _refln_index_h 
 _refln_index_k 
 _refln_index_l 
 _refln_F_squared_calc 
 _refln_F_squared_meas 
 _refln_F_squared_sigma 
 _refln_observed_status 
   2   0   0     3364.76     3101.70     73.00 o 
   3   0   0    36250.97    40892.12    463.32 o 
   4   0   0     1713.79     1698.85     36.58 o 
   5   0   0    37666.45    40306.08    471.63 o 
   6   0   0      275.92      407.85     38.86 o 
   7   0   0     2672.14     2646.53     60.10 o 
   8   0   0      563.88      558.76     52.85 o 
   9   0   0      341.03      395.64     53.74 o 
  10   0   0     2960.65     3216.81    112.05 o 
  11   0   0       58.87       77.52     46.21 o 
  12   0   0      553.56      604.92     74.34 o 
  13   0   0        9.08       11.20     64.89 o 
   1   1   0    22131.96    21756.32    721.86 o 
   2   1   0    13313.76    14145.00    166.65 o 
   3   1   0      785.82      752.87     17.76 o 
   4   1   0    13389.36    13785.04    118.50 o 
   5   1   0       49.10       60.27     12.84 o 
   6   1   0     2481.54     2096.26     61.76 o 
   7   1   0      379.43      401.22     44.86 o 
   8   1   0     1948.17     1832.14     42.94 o 
   9   1   0     2296.79     2425.67     62.80 o 
  10   1   0       94.22       98.80     29.15 o 
  11   1   0     1757.95     1667.95     70.32 o 
  12   1   0       93.75      100.46     44.43 o 
  13   1   0      121.72       72.48     57.53 o 
   0   2   0     1634.41     1764.97     48.00 o 
   1   2   0      169.58      204.37     28.76 o 
   2   2   0     2394.71     2880.80     88.31 o 
   3   2   0     3880.44     3610.13     46.80 o 
   4   2   0       58.58       82.61     12.72 o 
   5   2   0     6061.87     6859.94     83.15 o 
   6   2   0       61.37       44.73     15.16 o 
   7   2   0     1751.83     1673.50     42.54 o 
   8   2   0      615.73      693.89     35.43 o 
   9   2   0      317.27      304.91     38.31 o 
  10   2   0      595.38      683.59    110.59 o 
  11   2   0       11.32      -31.33     29.65 o 
  12   2   0      590.87      711.86     63.43 o 
  13   2   0       47.94       40.93     50.78 o 
   1   3   0       10.65       16.23     14.63 o 
   2   3   0      268.48      363.31     30.02 o 
   3   3   0      552.43      563.53     18.05 o 
   4   3   0     2889.62     2599.84     45.71 o 
   5   3   0       18.63        6.90     12.65 o 
   6   3   0      885.65      809.47     29.35 o 
   7   3   0      521.59      500.38     29.38 o 
   8   3   0      584.24      687.42     36.36 o 
   9   3   0      395.24      321.79     39.66 o 
  10   3   0       11.96        7.68     30.70 o 
  11   3   0      815.64      965.46     68.02 o 
  12   3   0       95.29       44.38     49.20 o 
   0   4   0     1165.16     1075.87     29.86 o 
   1   4   0     9808.93     9775.10    112.25 o 
   2   4   0     1562.10     1410.69     45.07 o 
   3   4   0      126.28       95.83     13.05 o 
   4   4   0       87.04       32.84     11.67 o 
   5   4   0       65.38       63.28     17.67 o 
   6   4   0     2669.70     2697.41     52.35 o 
   7   4   0      238.30      275.08     35.46 o 
   8   4   0       36.01       53.07     21.24 o 
   9   4   0        1.13      -37.26     24.84 o 
  10   4   0      125.16       91.40     44.73 o 
  11   4   0       11.43       65.43     45.71 o 
  12   4   0       74.97       48.71     47.89 o 
   1   5   0       17.03        9.33     12.17 o 
   2   5   0     1408.57     1637.13     41.68 o 
   3   5   0       78.74       67.55     19.92 o 
   4   5   0      226.19      275.80     18.66 o 
   5   5   0     1129.63     1209.87     35.53 o 
   6   5   0      454.27      516.01     29.93 o 
   7   5   0      883.59      890.86     35.58 o 
   8   5   0      213.64      239.76     33.83 o 
   9   5   0       60.39       66.15     39.70 o 
  10   5   0      671.97      408.35     61.06 o 
  11   5   0       16.58       22.09     42.07 o 
  12   5   0       52.36       -9.19     48.78 o 
   0   6   0      299.38      318.33     26.14 o 
   1   6   0     2358.27     2498.68     63.99 o 
   2   6   0        7.12       17.24     15.77 o 
   3   6   0       33.05        6.79     15.65 o 
   4   6   0     2361.27     2273.38     42.66 o 
   5   6   0      242.57      336.55     24.38 o 
   6   6   0      648.87      684.00     40.47 o 
   7   6   0     1008.81      956.54     44.85 o 
   8   6   0      347.92      353.52     70.82 o 
   9   6   0      328.56      305.96     51.71 o 
  10   6   0       87.58       68.68     45.98 o 
  11   6   0       19.64       -3.81     43.83 o 
  12   6   0       68.82       85.01     53.17 o 
   1   7   0       49.52       -2.83     12.26 o 
   2   7   0      549.59      568.42     30.95 o 
   3   7   0      181.23      139.56     23.50 o 
   4   7   0     1731.94     1592.28     49.43 o 
   5   7   0      177.85      240.07     30.10 o 
   6   7   0     1483.43     1405.29     67.61 o 
   7   7   0      666.89      736.41     45.76 o 
   8   7   0       24.96      -21.86     34.95 o 
   9   7   0      323.96      206.14     48.82 o 
  10   7   0       33.82        9.85     44.56 o 
  11   7   0      515.60      522.36     74.14 o 
   0   8   0     3063.57     3362.67     75.36 o 
   1   8   0      741.85      762.55     33.20 o 
   2   8   0     1922.50     1930.39     52.89 o 
   3   8   0      192.18      141.41     24.89 o 
   4   8   0       22.12        3.51     20.63 o 
   5   8   0     3857.58     3769.73     72.48 o 
   6   8   0      282.67      246.16     34.46 o 
   7   8   0      822.72      858.47     54.78 o 
   8   8   0       50.52       18.60     39.17 o 
   9   8   0      225.09      263.72     55.90 o 
  10   8   0      936.76     1170.84     84.40 o 
  11   8   0      105.01      124.02     57.94 o 
   1   9   0     1909.56     1915.64     53.16 o 
   2   9   0      944.83      756.83     36.79 o 
   3   9   0       33.74        7.18     21.34 o 
   4   9   0      784.58      790.85     62.32 o 
   5   9   0        0.23      -24.81     22.57 o 
   6   9   0      996.93      932.06     57.78 o 
   7   9   0      532.37      523.92     48.87 o 
   8   9   0      210.88      152.92     51.89 o 
   9   9   0     1147.31     1185.93     61.12 o 
  10   9   0        9.54       28.19     45.44 o 
   0  10   0      877.74      923.45     95.15 o 
   1  10   0        1.67      -26.61     26.21 o 
   2  10   0     1396.41     1282.59     63.60 o 
   3  10   0      183.95      230.78     33.79 o 
   4  10   0       37.99       36.14     26.48 o 
   5  10   0      759.22      938.31     58.98 o 
   6  10   0        3.14       -4.87     22.86 o 
   7  10   0     1164.90     1061.68     46.92 o 
   8  10   0      118.17      127.89     39.14 o 
   9  10   0        1.22        2.83     35.35 o 
  10  10   0      782.59      635.33    164.89 o 
   1  11   0     1393.19     1221.98     64.25 o 
   2  11   0      773.22      877.00     69.86 o 
   3  11   0       95.63      152.56     41.44 o 
   4  11   0      499.99      453.18     45.64 o 
   5  11   0       50.73       41.80     31.93 o 
   6  11   0      411.11      421.24     40.74 o 
   7  11   0     1077.40     1110.31     63.00 o 
   8  11   0       45.22       19.92     35.89 o 
   9  11   0       51.52       13.23     37.37 o 
   0  12   0     1113.01     1178.82     96.99 o 
   1  12   0      132.20       98.34     49.33 o 
   2  12   0      176.81      173.52     47.89 o 
   3  12   0      806.31      774.62     73.43 o 
   4  12   0      338.73      326.33     56.31 o 
   5  12   0      949.72     1110.07     75.98 o 
   6  12   0      372.97      376.09     58.08 o 
   7  12   0      167.55      189.82     37.67 o 
   8  12   0       42.12      -13.40     34.81 o 
   1  13   0      456.09      590.49     68.90 o 
   2  13   0      462.40      578.95     70.83 o 
   3  13   0      371.95      490.70    120.32 o 
   4  13   0      373.69      341.12     63.06 o 
   5  13   0        4.12      -22.99     36.81 o 
   6  13   0      318.17      382.19     63.68 o 
   7  13   0      214.19      180.21     58.27 o 
   0  14   0      171.87      271.42     84.62 o 
   1  14   0       10.51      -49.84     40.72 o 
   2  14   0       91.37        1.33     45.29 o 
   3  14   0       84.03       22.85     44.69 o 
   4  14   0       50.00       15.44     46.74 o 
   5  14   0       66.60       66.41     48.30 o 
   1  15   0       13.44      -29.98     63.88 o 
   2  15   0        4.63       -5.99     50.24 o 
   3  15   0        5.93       -2.82     46.03 o 
 -13   1   1        6.56      -10.14     36.69 o 
 -12   1   1       19.92       -0.99     36.70 o 
 -11   1   1      662.26      808.32     53.28 o 
 -10   1   1      205.05      124.46     31.45 o 
  -9   1   1       25.14        6.34     21.60 o 
  -8   1   1       87.37      152.96     21.51 o 
  -7   1   1        6.66       -6.65     13.26 o 
  -6   1   1      801.03      785.63     27.10 o 
  -5   1   1     1824.33     1707.90     37.82 o 
  -4   1   1     3543.45     3000.11     44.73 o 
  -3   1   1    56232.82    56279.84    403.24 o 
  -2   1   1       50.62       20.34      9.74 o 
  -1   1   1      348.97      515.67     15.55 o 
   1   1   1       31.09       -2.37      5.00 o 
   2   1   1     1781.45     2232.74     30.12 o 
   3   1   1       59.95       92.73     10.08 o 
   4   1   1     2787.28     2777.43     45.87 o 
   5   1   1     2492.93     2594.63     42.31 o 
   6   1   1      113.03      137.21     16.65 o 
   7   1   1      456.20      484.93     51.92 o 
   8   1   1      316.74      342.08     33.35 o 
   9   1   1      223.70      276.30     33.34 o 
  10   1   1      119.09      170.55     44.81 o 
  11   1   1        0.31       -2.70     32.83 o 
  12   1   1        4.14      -49.49     32.99 o 
  13   1   1       32.58       -5.97     39.60 o 
 -13   2   1        5.95      -51.82     34.55 o 
 -12   2   1      457.04      522.56     57.28 o 
 -11   2   1      301.04      274.74     45.34 o 
 -10   2   1       32.23       -8.65     28.54 o 
  -9   2   1     1058.83      980.13     49.39 o 
  -8   2   1      120.39       99.71     21.48 o 
  -7   2   1     1870.74     1969.80     58.77 o 
  -6   2   1     1546.01     1435.21     59.04 o 
  -5   2   1     8529.91     8950.83     99.50 o 
  -4   2   1       63.79       45.41     10.64 o 
  -3   2   1      129.03      202.82     13.73 o 
  -2   2   1     4869.85     5246.78     55.23 o 
  -1   2   1     1079.76     1246.19     22.99 o 
   0   2   1     2987.61     3112.19     71.74 o 
   1   2   1      701.46      965.51     26.06 o 
   2   2   1      249.75      294.72     12.48 o 
   3   2   1    19621.79    19059.52    341.50 o 
   4   2   1      785.59      880.60     24.57 o 
   5   2   1     2980.38     3070.00     76.93 o 
   6   2   1       45.73       13.76     14.15 o 
   7   2   1        9.55      -13.46     15.25 o 
   8   2   1      762.28      792.06     36.68 o 
   9   2   1      106.59      134.60     32.71 o 
  10   2   1      667.21      631.27     54.89 o 
  11   2   1      283.48      299.09     47.14 o 
  12   2   1        4.89      -18.61     34.56 o 
 -13   3   1      269.62      217.03     95.91 o 
 -12   3   1      364.88      388.07     65.09 o 
 -11   3   1     1135.01     1085.84     58.11 o 
 -10   3   1     1128.59     1184.62     56.84 o 
  -9   3   1       35.64       23.78     27.20 o 
  -8   3   1     1589.32     1507.52     55.31 o 
  -7   3   1     1076.11     1192.38     36.02 o 
  -6   3   1      231.00      277.79     22.32 o 
  -5   3   1     3235.41     3325.32     52.58 o 
  -4   3   1      250.81      264.83     23.20 o 
  -3   3   1    10401.66    10822.69    105.65 o 
  -2   3   1     1665.17     1568.33     82.95 o 
  -1   3   1       40.51       85.10     17.42 o 
   0   3   1    36748.48    38726.45    359.17 o 
   1   3   1    15400.42    16087.62    203.44 o 
   2   3   1       72.71       37.96     19.57 o 
   3   3   1      123.83      140.07     20.06 o 
   4   3   1     5350.04     5604.07     69.81 o 
   5   3   1     1827.90     1822.55     39.04 o 
   6   3   1      821.22      845.99     30.53 o 
   7   3   1     3032.38     2943.57     58.16 o 
   8   3   1        5.79       12.76     18.42 o 
   9   3   1     1695.31     1605.52     61.25 o 
  10   3   1      339.59      284.66     42.96 o 
  11   3   1      698.25      736.66     77.23 o 
  12   3   1      841.65     1012.88     91.49 o 
 -12   4   1      579.60      522.41     73.66 o 
 -11   4   1     1144.32     1062.65     78.87 o 
 -10   4   1      395.47      543.19    113.05 o 
  -9   4   1     2498.79     2460.38     73.64 o 
  -8   4   1       66.75       40.16     24.33 o 
  -7   4   1     1477.87     1336.66     38.78 o 
  -6   4   1     1836.81     1824.44     41.80 o 
  -5   4   1     5183.62     5007.75     68.84 o 
  -4   4   1     4091.87     3870.58    102.05 o 
  -3   4   1        6.40        1.76      8.88 o 
  -2   4   1      319.25      457.76     20.29 o 
  -1   4   1      734.34      702.13     22.80 o 
   0   4   1    36196.79    36386.92    297.93 o 
   1   4   1      139.07       83.16     15.83 o 
   2   4   1      313.35      379.50     23.98 o 
   3   4   1      220.10      267.93     16.63 o 
   4   4   1      477.38      442.39     25.68 o 
   5   4   1     7369.98     6885.85     86.87 o 
   6   4   1     2783.44     2631.18     51.99 o 
   7   4   1      851.74      922.09     35.14 o 
   8   4   1      497.42      616.93     42.24 o 
   9   4   1        9.69      -22.99     26.21 o 
  10   4   1     1997.12     1950.33     89.65 o 
  11   4   1     2186.35     2098.81     96.82 o 
  12   4   1       40.06      -15.90     44.20 o 
 -12   5   1       79.12       41.89     50.03 o 
 -11   5   1      947.99      956.10     88.42 o 
 -10   5   1      774.97     1161.77     85.73 o 
  -9   5   1       83.12      164.33     41.05 o 
  -8   5   1     2998.05     2885.82     97.08 o 
  -7   5   1        7.64        6.92     16.29 o 
  -6   5   1     1331.06     1252.68     51.20 o 
  -5   5   1    13146.09    13714.20    195.40 o 
  -4   5   1        3.86       29.62     11.35 o 
  -3   5   1     7504.47     7062.04     78.72 o 
  -2   5   1        3.32       41.28     13.62 o 
  -1   5   1    11658.46    11889.65    137.11 o 
   0   5   1    14782.70    15208.27    139.59 o 
   1   5   1      354.26      347.10     22.32 o 
   2   5   1    16306.95    16639.74    223.95 o 
   3   5   1      530.22      535.14     74.17 o 
   4   5   1     3696.16     3639.53     98.02 o 
   5   5   1     3097.56     3359.68     59.35 o 
   6   5   1      379.78      400.40     28.41 o 
   7   5   1     3619.33     3606.81    112.61 o 
   8   5   1      220.27      239.31     32.99 o 
   9   5   1     1819.52     1825.97     93.98 o 
  10   5   1     1386.09     1181.99     75.53 o 
  11   5   1      257.48      281.43     59.06 o 
  12   5   1      795.56      789.60     87.77 o 
 -12   6   1      649.61      765.65     87.22 o 
 -11   6   1      751.41      650.54     77.74 o 
 -10   6   1      555.60      714.78     75.68 o 
  -9   6   1      939.99     1068.41     83.45 o 
  -8   6   1       90.38       76.24     38.39 o 
  -7   6   1     5159.35     5140.98    176.57 o 
  -6   6   1     1565.71     1464.23     49.37 o 
  -5   6   1      518.15      477.53     33.53 o 
  -4   6   1     7675.37     8086.75     92.55 o 
  -3   6   1      152.46      120.37     21.01 o 
  -2   6   1     7742.70     7892.91    107.80 o 
  -1   6   1     8169.35     7808.60     84.94 o 
   0   6   1     9562.21     9454.07     98.20 o 
   1   6   1     5537.70     5913.89    128.29 o 
   2   6   1      835.00      732.56     36.08 o 
   3   6   1     5259.48     5072.10    102.34 o 
   4   6   1     2980.89     2807.69     75.97 o 
   5   6   1     2367.71     2391.90     60.17 o 
   6   6   1     1980.64     2027.22     59.14 o 
   7   6   1       67.11       36.59     24.64 o 
   8   6   1     1063.07     1033.35     49.20 o 
   9   6   1      960.14     1013.14     80.35 o 
  10   6   1      290.96      246.49     56.16 o 
  11   6   1      582.80      678.79     99.17 o 
  12   6   1        2.38        0.67     49.58 o 
 -11   7   1      354.31      381.08     68.18 o 
 -10   7   1      414.31      367.92     64.30 o 
  -9   7   1       12.00        3.15     37.35 o 
  -8   7   1      145.92      188.74     79.18 o 
  -7   7   1        6.28        6.52     23.89 o 
  -6   7   1     1602.09     1579.01     52.98 o 
  -5   7   1     1768.30     1739.52     56.07 o 
  -4   7   1        8.25       -1.41     16.92 o 
  -3   7   1      479.46      479.13     42.14 o 
  -2   7   1      165.82      225.35     42.04 o 
  -1   7   1       35.96       20.85     10.97 o 
   0   7   1     1813.15     1849.66     35.75 o 
   1   7   1      595.68      781.00     32.63 o 
   2   7   1     2217.85     1904.98     49.92 o 
   3   7   1      385.28      459.50     59.79 o 
   4   7   1     2880.46     2727.16     78.51 o 
   5   7   1     1998.68     1942.55     57.00 o 
   6   7   1       86.45       81.75     26.61 o 
   7   7   1     2397.10     2563.65    101.14 o 
   8   7   1      208.56      234.73     37.53 o 
   9   7   1      554.93      566.05     65.63 o 
  10   7   1      800.67      891.49     84.03 o 
  11   7   1      507.42      460.35     71.65 o 
 -11   8   1      341.11      293.29     99.92 o 
 -10   8   1      474.99      455.68     66.74 o 
  -9   8   1      252.83      272.35     60.96 o 
  -8   8   1      785.98      726.90     65.81 o 
  -7   8   1      472.95      552.32     40.37 o 
  -6   8   1        3.51      -20.98     18.33 o 
  -5   8   1      102.98       90.79     22.52 o 
  -4   8   1      386.60      403.63     36.09 o 
  -3   8   1      150.57      136.55     32.82 o 
  -2   8   1        7.17      -23.49     15.66 o 
  -1   8   1      151.88      146.43     16.46 o 
   0   8   1      987.61      951.01     74.04 o 
   1   8   1      425.16      451.26     32.20 o 
   2   8   1      499.07      531.67     36.74 o 
   3   8   1      582.69      645.65     38.61 o 
   4   8   1        1.54       -1.82     20.40 o 
   5   8   1     1239.14     1232.57     48.90 o 
   6   8   1      723.47      717.62     49.21 o 
   7   8   1      242.50      268.50     47.32 o 
   8   8   1      549.81      587.77     51.11 o 
   9   8   1        3.04      -24.59     37.92 o 
  10   8   1      235.49      129.09     53.28 o 
  11   8   1      257.07      306.34     93.90 o 
 -10   9   1       37.33        2.80     42.66 o 
  -9   9   1       24.53       60.21     36.00 o 
  -8   9   1      175.89      132.51     45.67 o 
  -7   9   1        7.66      -12.09     22.95 o 
  -6   9   1       32.21       42.23     23.87 o 
  -5   9   1        9.38      -18.73     22.11 o 
  -4   9   1        8.02      -13.22     20.50 o 
  -3   9   1       16.23       36.46     24.67 o 
  -2   9   1       41.46       30.06     20.51 o 
  -1   9   1       16.30      -12.51     17.00 o 
   0   9   1      313.60      309.77     38.33 o 
   1   9   1       57.91       53.35     22.10 o 
   2   9   1      282.20      268.88     31.41 o 
   3   9   1        3.53      -14.39     20.24 o 
   4   9   1      289.80      316.64     36.52 o 
   5   9   1       22.56        2.65     25.36 o 
   6   9   1      131.63      159.09     33.73 o 
   7   9   1      211.65      274.43     48.21 o 
   8   9   1      663.30      476.06     65.23 o 
   9   9   1      273.82      281.62    120.24 o 
  10   9   1      138.04       87.65     48.06 o 
 -10  10   1        6.81        3.41     47.61 o 
  -9  10   1        3.73      -39.22     33.85 o 
  -8  10   1       39.43       -8.50     28.84 o 
  -7  10   1       11.91      -21.92     23.34 o 
  -6  10   1        9.88        4.44     23.39 o 
  -5  10   1       52.93       28.28     35.71 o 
  -4  10   1       17.76      -19.89     22.45 o 
  -3  10   1        3.15      -19.32     21.04 o 
  -2  10   1        1.02       14.99     29.03 o 
  -1  10   1        7.13      -28.06     26.86 o 
   0  10   1        0.41      -34.89     25.30 o 
   1  10   1        1.57      -15.70     24.71 o 
   2  10   1        7.08      -11.80     19.93 o 
   3  10   1      160.29      197.59     34.63 o 
   4  10   1      121.48      149.92     33.40 o 
   5  10   1       13.86      -20.83     25.50 o 
   6  10   1      261.68      284.39     51.56 o 
   7  10   1       21.18       27.94     26.96 o 
   8  10   1      352.28      291.70     47.27 o 
   9  10   1        4.54      -22.32     32.91 o 
  -9  11   1       39.12       15.95     38.10 o 
  -8  11   1       80.22       79.68     37.82 o 
  -7  11   1      132.70      144.35     32.61 o 
  -6  11   1       71.05       -5.89     26.02 o 
  -5  11   1        3.69      -33.10     25.47 o 
  -4  11   1      100.38       85.18     39.29 o 
  -3  11   1       34.62       24.93     34.11 o 
  -2  11   1       80.85        0.22     33.15 o 
  -1  11   1       20.64      -12.50     31.38 o 
   0  11   1       45.03       21.13     32.43 o 
   1  11   1       24.97       -5.26     31.58 o 
   2  11   1      214.05      277.36     48.02 o 
   3  11   1       87.11       32.76     41.89 o 
   4  11   1       27.36       -7.70     27.59 o 
   5  11   1       25.15      -21.52     27.01 o 
   6  11   1      122.90       84.47     30.14 o 
   7  11   1       45.37       59.02     31.45 o 
   8  11   1        7.11      -16.92     33.84 o 
   9  11   1       87.88       68.66     38.39 o 
  -8  12   1        6.90      -32.84     35.66 o 
  -7  12   1      410.54      256.55     46.64 o 
  -6  12   1      186.40      132.30     38.65 o 
  -5  12   1      215.89      216.19     52.69 o 
  -4  12   1      212.26      257.12     52.43 o 
  -3  12   1        4.69        5.75     36.87 o 
  -2  12   1      387.44      416.57     55.51 o 
  -1  12   1      137.13      152.55     45.93 o 
   0  12   1      134.51      105.32     41.77 o 
   1  12   1      383.25      379.07     98.92 o 
   2  12   1        0.50      -25.90     35.22 o 
   3  12   1       61.38       38.38     40.15 o 
   4  12   1      170.90      146.01     64.13 o 
   5  12   1      282.04      217.25     52.72 o 
   6  12   1      569.61      605.32     63.31 o 
   7  12   1       47.32       -9.52     29.36 o 
   8  12   1        4.75      -42.35     34.16 o 
  -7  13   1       19.43       26.66     44.98 o 
  -6  13   1      120.83       75.44     39.30 o 
  -5  13   1      441.54      397.40     99.25 o 
  -4  13   1       26.42       -6.72     38.87 o 
  -3  13   1       55.14       60.96     42.95 o 
  -2  13   1       81.00       82.58     45.18 o 
  -1  13   1      564.79      665.62     69.14 o 
   0  13   1      142.10      194.16     47.83 o 
   1  13   1       24.76      -55.56     37.04 o 
   2  13   1     1029.97     1007.47    194.49 o 
   3  13   1       23.14       -1.60     40.21 o 
   4  13   1      285.88      321.28     59.79 o 
   5  13   1      514.38      576.26     72.35 o 
   6  13   1        6.30      -37.62     31.53 o 
   7  13   1      386.23      311.70     50.80 o 
  -5  14   1       54.04       27.16     48.38 o 
  -4  14   1      304.88      321.59     64.80 o 
  -3  14   1       13.39      -44.41     42.24 o 
  -2  14   1      629.34      748.15     79.75 o 
  -1  14   1       77.26       77.31     47.12 o 
   0  14   1       95.82       25.48     44.08 o 
   1  14   1      375.50      387.83     66.46 o 
   2  14   1       58.00       16.81     44.15 o 
   3  14   1      154.78      253.20     60.00 o 
   4  14   1      107.00      101.35     49.45 o 
   5  14   1       92.11       52.08     50.44 o 
  -3  15   1      119.27       39.25     61.79 o 
  -2  15   1        4.98      -34.80     45.19 o 
  -1  15   1      119.29       97.99     56.44 o 
   0  15   1      239.49      328.12     71.66 o 
   1  15   1       49.79       86.51     55.05 o 
   2  15   1      338.59      362.48    107.95 o 
   3  15   1       56.26       50.71     54.07 o 
 -13   0   2      414.38      443.64     68.95 o 
 -12   0   2      151.86       85.38     47.50 o 
 -11   0   2     4496.95     4297.23    238.97 o 
 -10   0   2        1.78       17.01     36.49 o 
  -9   0   2     3087.07     3166.10    100.41 o 
  -8   0   2     4626.32     4842.08    120.01 o 
  -7   0   2     2129.20     2172.13     73.80 o 
  -6   0   2    36142.45    37415.39    497.43 o 
  -5   0   2     5109.87     5056.92    156.78 o 
  -4   0   2    48895.98    51258.27    600.59 o 
  -3   0   2   173553.34   166910.63   1868.96 o 
  -2   0   2       40.55       20.53     10.24 o 
  -1   0   2    22223.07    24104.47    399.35 o 
   1   0   2    13326.77    16081.25    191.68 o 
   2   0   2     4087.64     4333.44     89.23 o 
   3   0   2     3274.45     3385.00     51.98 o 
   4   0   2     2155.09     2093.36     43.06 o 
   5   0   2      137.80      120.19     19.42 o 
   6   0   2     3233.22     3366.23     66.34 o 
   7   0   2     1259.14     1177.65     52.39 o 
   8   0   2        7.10       -9.17     20.12 o 
   9   0   2     2027.36     1807.27     79.18 o 
  10   0   2       40.12       -8.62     36.43 o 
  11   0   2     1130.21     1210.11     77.04 o 
  12   0   2      260.92      289.48     86.96 o 
 -13   1   2      119.72       94.41     41.50 o 
 -12   1   2     1089.68     1254.35     77.75 o 
 -11   1   2       13.19      -14.11     25.31 o 
 -10   1   2      861.11      939.25     49.99 o 
  -9   1   2      586.00      715.53     78.21 o 
  -8   1   2     4648.51     4651.09     82.83 o 
  -7   1   2     6203.33     6090.15     75.77 o 
  -6   1   2     2129.00     1890.21     36.25 o 
  -5   1   2    47157.05    51889.77    425.73 o 
  -4   1   2    12170.59    12169.29    105.72 o 
  -3   1   2    21383.13    20499.95    216.40 o 
  -2   1   2    12313.25    14540.04    128.56 o 
  -1   1   2      362.94      387.33     13.95 o 
   0   1   2    32702.87    34485.82    788.58 o 
   1   1   2     6412.66     6845.20     74.82 o 
   2   1   2     6096.03     6288.29     84.75 o 
   3   1   2     4099.48     3584.08     42.01 o 
   4   1   2     2350.82     2148.07     31.08 o 
   5   1   2     9685.80     9884.89     88.70 o 
   6   1   2      177.15      209.98     19.52 o 
   7   1   2     1987.65     2003.30     42.98 o 
   8   1   2      131.92       74.07     27.71 o 
   9   1   2      385.74      331.77     30.29 o 
  10   1   2     1363.89     1359.75    123.22 o 
  11   1   2       28.58        5.99     35.59 o 
  12   1   2      484.01      455.99     57.20 o 
 -13   2   2      158.54      117.19     41.99 o 
 -12   2   2       68.14       57.50     36.96 o 
 -11   2   2     2244.74     2123.32     76.91 o 
 -10   2   2       34.18       60.71     30.57 o 
  -9   2   2      912.59      875.48     49.28 o 
  -8   2   2     2134.31     2206.02     65.13 o 
  -7   2   2     1684.27     1727.05     41.11 o 
  -6   2   2       45.85       67.84     14.65 o 
  -5   2   2      113.92      118.47     18.95 o 
  -4   2   2     4371.66     4509.19     62.77 o 
  -3   2   2      771.09     1051.91     30.90 o 
  -2   2   2      588.92      602.35     13.76 o 
  -1   2   2     4352.13     4901.10     57.99 o 
   0   2   2      342.30      322.44     34.53 o 
   1   2   2     3131.05     3335.25    178.44 o 
   2   2   2      727.23      755.84     17.86 o 
   3   2   2     4597.10     4746.56     57.42 o 
   4   2   2     3614.27     3680.82     52.86 o 
   5   2   2      200.17      303.36     21.93 o 
   6   2   2     2129.19     2020.80     44.98 o 
   7   2   2      719.48      712.79     31.30 o 
   8   2   2      831.63      876.70     36.45 o 
   9   2   2     1474.40     1693.57     66.45 o 
  10   2   2       17.92      -13.87     28.26 o 
  11   2   2      620.95      624.99     73.52 o 
  12   2   2       35.49       13.43     38.28 o 
 -13   3   2        2.48      -40.49     42.68 o 
 -12   3   2      152.06      211.01     76.01 o 
 -11   3   2       10.70      -11.29     30.69 o 
 -10   3   2      755.79      961.58     58.83 o 
  -9   3   2       86.04       52.44     27.73 o 
  -8   3   2       11.16       -6.74     22.06 o 
  -7   3   2       48.78       11.40     14.85 o 
  -6   3   2        4.58        4.04     12.79 o 
  -5   3   2     6479.23     6465.68     82.38 o 
  -4   3   2      129.92      180.05     15.31 o 
  -3   3   2     1067.30      814.28     18.21 o 
  -2   3   2      308.99      159.93     11.63 o 
  -1   3   2     4871.00     5677.63     59.46 o 
   0   3   2    60711.81    61784.06    691.16 o 
   1   3   2     3156.04     2996.65    112.38 o 
   2   3   2     4460.36     5222.42    163.05 o 
   3   3   2     2974.27     2690.70     40.70 o 
   4   3   2       16.05        7.67     10.88 o 
   5   3   2     5234.66     4773.47     74.73 o 
   6   3   2     1154.00     1226.05     36.56 o 
   7   3   2      865.49      880.43     34.03 o 
   8   3   2      275.80      291.40     30.43 o 
   9   3   2       27.16       45.83     29.79 o 
  10   3   2     1212.78     1345.47     61.29 o 
  11   3   2        5.90      -17.36     39.88 o 
  12   3   2      194.19      165.99     57.08 o 
 -12   4   2       85.45       -5.11     46.34 o 
 -11   4   2        7.41      -40.31     38.72 o 
 -10   4   2       96.08       -4.71     32.95 o 
  -9   4   2      564.35      654.52     54.20 o 
  -8   4   2        2.93      -11.94     20.64 o 
  -7   4   2       76.09       85.58     22.41 o 
  -6   4   2      141.96      218.33     27.52 o 
  -5   4   2      179.46      222.37     18.89 o 
  -4   4   2       26.80       29.33     11.16 o 
  -3   4   2      762.48      617.47     18.88 o 
  -2   4   2      332.60      349.71     14.17 o 
  -1   4   2      175.48      186.06     13.25 o 
   0   4   2      863.69      982.99     22.79 o 
   1   4   2        7.23       10.95     12.17 o 
   2   4   2     4970.79     4896.83     94.82 o 
   3   4   2      287.80      312.12     19.74 o 
   4   4   2      430.34      532.55     22.14 o 
   5   4   2      190.67      287.81     34.08 o 
   6   4   2      140.33      106.98     19.97 o 
   7   4   2      981.98     1014.11     37.58 o 
   8   4   2     2001.10     2085.05     53.88 o 
   9   4   2      770.89      824.53     71.68 o 
  10   4   2      242.08      406.46     69.32 o 
  11   4   2      438.65      399.16    140.39 o 
  12   4   2      126.74       63.64     52.17 o 
 -12   5   2       15.34      -49.12     39.49 o 
 -11   5   2        2.04      -15.58     36.88 o 
 -10   5   2        1.22       41.82     39.76 o 
  -9   5   2      581.11      556.96     62.87 o 
  -8   5   2      114.91       78.24     26.21 o 
  -7   5   2       31.22       31.39     18.18 o 
  -6   5   2      227.22      323.63     29.98 o 
  -5   5   2      420.26      462.52     25.92 o 
  -4   5   2       14.44        0.73      9.91 o 
  -3   5   2      186.73      163.13     14.74 o 
  -2   5   2     1884.39     1884.82     32.95 o 
  -1   5   2     8126.12     8290.36     86.80 o 
   0   5   2     1375.82     1481.13     27.31 o 
   1   5   2      636.32      789.16     48.25 o 
   2   5   2     4754.82     4796.43     98.50 o 
   3   5   2     2669.10     2423.18     64.94 o 
   4   5   2      556.15      545.94     49.99 o 
   5   5   2      320.77      366.54     25.20 o 
   6   5   2     1153.76     1158.42     36.74 o 
   7   5   2      176.23      219.17     32.14 o 
   8   5   2      305.65      325.04     51.31 o 
   9   5   2      269.71      342.25    113.47 o 
  10   5   2        1.08        2.76     40.72 o 
  11   5   2        0.23      -18.45     41.05 o 
  12   5   2        4.64      -23.80     45.94 o 
 -12   6   2        5.84        5.08     45.28 o 
 -11   6   2      239.89      261.47     58.24 o 
 -10   6   2      221.85      355.74     61.19 o 
  -9   6   2       94.08      108.95     52.68 o 
  -8   6   2        2.91      -10.89     27.90 o 
  -7   6   2       11.95       -4.55     20.92 o 
  -6   6   2       88.49      123.78     17.74 o 
  -5   6   2       60.77       63.18     14.14 o 
  -4   6   2      150.60      169.67     17.28 o 
  -3   6   2       20.64       88.07     13.39 o 
  -2   6   2     3753.55     3974.63     69.16 o 
  -1   6   2      121.44       95.94     16.66 o 
   0   6   2       15.67       13.36     14.36 o 
   1   6   2     2526.16     2678.83     65.43 o 
   2   6   2      573.33      595.23     34.63 o 
   3   6   2       69.48       78.02     25.75 o 
   4   6   2       30.62       10.49     17.13 o 
   5   6   2      150.79      147.51     23.98 o 
   6   6   2      202.61      232.08     32.53 o 
   7   6   2       10.80      -15.61     22.19 o 
   8   6   2       42.82       20.34     27.13 o 
   9   6   2       55.75       74.27     39.41 o 
  10   6   2      183.78      246.37     54.97 o 
  11   6   2       44.68       24.45     47.98 o 
 -11   7   2        8.68      -11.37     44.04 o 
 -10   7   2      633.54      768.05    213.22 o 
  -9   7   2      115.34       88.50     42.64 o 
  -8   7   2      207.21      154.08     33.94 o 
  -7   7   2      937.13     1032.91     39.87 o 
  -6   7   2       58.87       22.00     19.31 o 
  -5   7   2     1134.10      985.14     35.77 o 
  -4   7   2      572.95      607.03     55.07 o 
  -3   7   2      667.89      630.87     31.12 o 
  -2   7   2      472.36      364.76     24.86 o 
  -1   7   2     1591.58     1669.37     40.17 o 
   0   7   2     5351.35     5179.39     71.69 o 
   1   7   2      408.12      488.58     30.76 o 
   2   7   2      947.48      850.91     41.81 o 
   3   7   2     1609.45     1460.90     55.99 o 
   4   7   2      536.19      527.04     63.38 o 
   5   7   2     2146.77     2058.92     87.24 o 
   6   7   2       41.51       15.63     23.94 o 
   7   7   2     1478.31     1575.06     58.59 o 
   8   7   2      379.46      457.54     44.39 o 
   9   7   2        3.46      -26.15     36.04 o 
  10   7   2      199.50      171.21     56.23 o 
  11   7   2      104.52       68.92     52.62 o 
 -11   8   2      708.94      617.22    126.59 o 
 -10   8   2        3.38      -19.70     38.12 o 
  -9   8   2      748.86      844.27     61.81 o 
  -8   8   2       26.44       27.09     28.34 o 
  -7   8   2      596.21      655.77     42.09 o 
  -6   8   2     1351.71     1323.55     44.11 o 
  -5   8   2      196.45      210.11     30.82 o 
  -4   8   2     2579.77     2621.02     64.96 o 
  -3   8   2       55.36       10.75     18.88 o 
  -2   8   2       52.28       30.52     18.62 o 
  -1   8   2     3169.70     3316.37     56.84 o 
   0   8   2      999.15      976.05     27.65 o 
   1   8   2     1183.80     1247.56     42.46 o 
   2   8   2     2246.02     2242.04     83.65 o 
   3   8   2       37.92       17.36     24.86 o 
   4   8   2     2003.70     1995.61     71.18 o 
   5   8   2        3.22      -27.81     25.91 o 
   6   8   2     1571.23     1696.54     60.99 o 
   7   8   2     1349.37     1249.52    105.23 o 
   8   8   2       10.84        8.59     28.85 o 
   9   8   2      428.96      259.00     56.85 o 
  10   8   2        2.11       -0.36     47.20 o 
 -10   9   2      676.76      489.60     71.49 o 
  -9   9   2      469.95      436.90     51.41 o 
  -8   9   2        7.73        9.60     30.84 o 
  -7   9   2     1064.56     1069.81     43.99 o 
  -6   9   2        0.10      -12.89     22.07 o 
  -5   9   2     1725.74     1663.43     56.56 o 
  -4   9   2      785.02      735.66     38.64 o 
  -3   9   2        5.87      -11.30     19.62 o 
  -2   9   2     1235.60     1259.71     53.97 o 
  -1   9   2       28.87       18.64     26.90 o 
   0   9   2     2076.12     1933.64     52.43 o 
   1   9   2       57.55       92.95     36.73 o 
   2   9   2      618.35      686.81     37.47 o 
   3   9   2     1586.99     1691.41     56.32 o 
   4   9   2      401.86      412.74     40.90 o 
   5   9   2     3618.69     3528.95     84.73 o 
   6   9   2     1024.58     1029.19     65.05 o 
   7   9   2      732.77      888.03     59.24 o 
   8   9   2      241.67      244.15     43.77 o 
   9   9   2        4.34       -4.01     41.00 o 
  10   9   2     1205.87     1256.76     90.21 o 
 -10  10   2        4.04      -25.71     46.55 o 
  -9  10   2      150.17       56.04     38.15 o 
  -8  10   2       18.74       33.91     34.82 o 
  -7  10   2      339.25      310.12     43.85 o 
  -6  10   2     1261.72     1185.10     46.38 o 
  -5  10   2      181.07      225.65     36.72 o 
  -4  10   2      411.18      401.41     40.18 o 
  -3  10   2      139.18      173.08     30.87 o 
  -2  10   2      339.28      452.78    117.06 o 
  -1  10   2     1655.05     1615.52    126.18 o 
   0  10   2       83.20       66.64     44.90 o 
   1  10   2      403.43      419.94     50.94 o 
   2  10   2     1600.34     1488.58     78.49 o 
   3  10   2      333.45      347.93     40.07 o 
   4  10   2     2136.41     2174.84     75.09 o 
   5  10   2      176.61      206.03     37.15 o 
   6  10   2       97.38       86.15     28.83 o 
   7  10   2     1352.58     1487.25     64.52 o 
   8  10   2      156.29      176.72     42.35 o 
   9  10   2      508.84      409.65     67.70 o 
  -9  11   2      136.97       95.95     41.31 o 
  -8  11   2        4.06        2.31     33.41 o 
  -7  11   2      472.97      409.58     71.59 o 
  -6  11   2       11.25      -36.61     24.41 o 
  -5  11   2     1019.18     1022.00     54.20 o 
  -4  11   2      601.43      716.02     65.33 o 
  -3  11   2      239.80      297.99     50.61 o 
  -2  11   2     1147.25     1105.97     63.36 o 
  -1  11   2       19.35       -4.01     30.43 o 
   0  11   2     1422.72     1426.54     97.83 o 
   1  11   2      168.52      111.77     45.07 o 
   2  11   2      625.46      616.87     62.17 o 
   3  11   2       79.68       70.81     39.44 o 
   4  11   2       15.15        7.62     28.10 o 
   5  11   2      698.22      708.15     86.42 o 
   6  11   2       99.90      111.14     32.81 o 
   7  11   2       81.92       39.58     31.58 o 
   8  11   2       60.45       79.64     40.27 o 
  -8  12   2      166.09       84.34     41.35 o 
  -7  12   2      267.65      246.76     46.70 o 
  -6  12   2      771.60      793.77     77.59 o 
  -5  12   2        3.95       28.76     40.11 o 
  -4  12   2      583.08      698.92     70.07 o 
  -3  12   2      398.01      407.87     60.54 o 
  -2  12   2      112.62       41.17     39.04 o 
  -1  12   2     1197.20     1323.75     72.29 o 
   0  12   2      146.85       96.88     42.94 o 
   1  12   2      658.05      876.82    209.46 o 
   2  12   2      962.29     1027.86     82.01 o 
   3  12   2        2.35       -9.48     37.85 o 
   4  12   2      567.47      620.76    133.45 o 
   5  12   2        3.43      -17.87     38.85 o 
   6  12   2      351.47      467.25     46.34 o 
   7  12   2      183.06      179.35     39.65 o 
   8  12   2       60.29       60.93     42.50 o 
  -7  13   2      182.03      144.93     54.21 o 
  -6  13   2        6.43      -16.80     30.85 o 
  -5  13   2      378.88      346.71     67.73 o 
  -4  13   2      183.05      215.03     53.64 o 
  -3  13   2      456.35      597.94    165.98 o 
  -2  13   2      339.12      393.72     61.37 o 
  -1  13   2       19.80      -43.34     36.80 o 
   0  13   2      640.35      586.66     67.01 o 
   1  13   2      149.56      127.96     48.19 o 
   2  13   2      166.53      223.19     63.63 o 
   3  13   2      750.32      855.22     82.43 o 
   4  13   2       47.88      -50.65     42.64 o 
   5  13   2      189.45      132.89     50.58 o 
   6  13   2      114.76       28.07     36.80 o 
  -5  14   2       53.39       17.87     47.47 o 
  -4  14   2       27.63       16.86     44.99 o 
  -3  14   2       45.78        2.73     43.33 o 
  -2  14   2       79.14      197.87     73.08 o 
  -1  14   2      303.51      338.49     61.34 o 
   0  14   2       16.88      -32.36     43.64 o 
   1  14   2       67.53       88.86     49.01 o 
   2  14   2       25.57       19.68     44.76 o 
   3  14   2      107.73       90.98     51.13 o 
   4  14   2        6.86      -39.15     42.34 o 
   5  14   2        6.68      -10.71     45.63 o 
  -3  15   2       15.07      -22.77     67.90 o 
  -2  15   2       41.26       58.06     50.94 o 
  -1  15   2       42.07       30.24     47.36 o 
   0  15   2        0.55      -42.92     41.85 o 
   1  15   2        0.32      -31.90     68.48 o 
   2  15   2        1.66      -18.77     47.24 o 
 -13   1   3        3.36      -19.60     35.09 o 
 -12   1   3       87.14       60.38     34.21 o 
 -11   1   3       74.89      141.00     32.89 o 
 -10   1   3      438.79      620.18     45.11 o 
  -9   1   3       11.78       33.09     22.71 o 
  -8   1   3      208.61      226.92     27.46 o 
  -7   1   3        1.76       -5.18     19.53 o 
  -6   1   3     9068.69     8911.42    108.84 o 
  -5   1   3      781.35      904.51     38.58 o 
  -4   1   3     1172.90      982.85     27.28 o 
  -3   1   3     8357.79     9516.50     82.97 o 
  -2   1   3     6313.26     7353.74     73.48 o 
  -1   1   3     1208.68     1065.13     17.74 o 
   0   1   3    13137.35    14282.06    142.51 o 
   1   1   3     7929.31     8161.91    109.32 o 
   2   1   3     1188.18     1239.68     22.88 o 
   3   1   3     1341.86     1137.32     25.14 o 
   4   1   3      656.51      572.95     19.55 o 
   5   1   3       11.52      -13.72      9.37 o 
   6   1   3     1499.34     1525.99     32.06 o 
   7   1   3       52.93       57.36     17.20 o 
   8   1   3      715.38      725.90     39.22 o 
   9   1   3        6.89       -5.21     22.35 o 
  10   1   3        3.52      -34.92     28.97 o 
  11   1   3       93.12       79.19     40.15 o 
  12   1   3       36.88       25.96     41.12 o 
 -13   2   3      229.68      251.83     54.39 o 
 -12   2   3       28.01        2.93     34.59 o 
 -11   2   3      903.31      756.69     83.33 o 
 -10   2   3      157.61      161.60     35.83 o 
  -9   2   3        8.51      -18.16     23.34 o 
  -8   2   3     3251.32     2933.75     74.98 o 
  -7   2   3      243.12      242.26     19.83 o 
  -6   2   3       74.90       92.52     20.57 o 
  -5   2   3     1568.37     1829.85     34.46 o 
  -4   2   3      253.76      339.50     33.41 o 
  -3   2   3    11265.10    11219.51     93.90 o 
  -2   2   3    12795.11    12686.32    101.55 o 
  -1   2   3      772.65      711.91     30.27 o 
   0   2   3    29693.78    31437.48    297.35 o 
   1   2   3     1728.18     2072.35     38.83 o 
   2   2   3     2742.84     2826.01     41.28 o 
   3   2   3     1684.07     1466.37     28.89 o 
   4   2   3      828.69      814.33     24.97 o 
   5   2   3      636.38      689.30     26.21 o 
   6   2   3      253.82      277.87     24.55 o 
   7   2   3     2587.40     2630.97     64.88 o 
   8   2   3       91.45       46.06     21.79 o 
   9   2   3      326.54      402.78     43.74 o 
  10   2   3      780.00      821.83     60.90 o 
  11   2   3      119.32      129.28     39.79 o 
  12   2   3      144.45      109.88     55.60 o 
 -13   3   3       49.54       26.24     46.47 o 
 -12   3   3      651.39      735.85     86.51 o 
 -11   3   3      913.09      997.81     65.08 o 
 -10   3   3       36.84       25.26     29.23 o 
  -9   3   3     1302.48     1264.68     54.23 o 
  -8   3   3       35.57       41.86     22.41 o 
  -7   3   3      857.33      817.16     29.18 o 
  -6   3   3     1402.60     1287.87     71.60 o 
  -5   3   3     1044.79     1205.11     39.45 o 
  -4   3   3      490.23      446.09     16.03 o 
  -3   3   3     3311.88     3383.34     40.52 o 
  -2   3   3     5003.07     5322.81     85.36 o 
  -1   3   3     3953.84     3922.75    124.56 o 
   0   3   3    11132.20    11340.97    191.26 o 
   1   3   3     3698.41     3478.96     52.16 o 
   2   3   3     3662.83     3953.69     59.80 o 
   3   3   3      311.44      298.32     24.43 o 
   4   3   3       76.51       66.12     13.58 o 
   5   3   3     2172.35     2287.29     46.56 o 
   6   3   3     3178.94     3125.98     63.70 o 
   7   3   3      533.26      533.88     47.36 o 
   8   3   3      278.41      353.78     33.12 o 
   9   3   3     1849.51     1895.20     55.70 o 
  10   3   3      839.74      896.23     77.01 o 
  11   3   3      726.69      732.37    113.63 o 
  12   3   3       18.95      -42.28     43.83 o 
 -13   4   3      242.66      198.53     98.67 o 
 -12   4   3      346.01      317.41     60.16 o 
 -11   4   3     1117.76     1022.43     86.92 o 
 -10   4   3      857.85      837.45    111.72 o 
  -9   4   3       20.41       22.72     25.43 o 
  -8   4   3     1280.32     1359.45     53.40 o 
  -7   4   3      167.11      191.26     21.75 o 
  -6   4   3     2892.98     2780.10     57.11 o 
  -5   4   3     8203.09     8251.17     84.90 o 
  -4   4   3     2230.42     2019.78     33.66 o 
  -3   4   3       28.01       29.68      9.66 o 
  -2   4   3     1132.34     1302.92     26.35 o 
  -1   4   3      249.69      306.42     16.26 o 
   0   4   3    26630.25    28435.09    301.69 o 
   1   4   3     3802.57     3955.89     76.08 o 
   2   4   3     2487.87     2150.16     50.03 o 
   3   4   3      391.01      346.26     18.52 o 
   4   4   3     4741.17     4694.83     64.83 o 
   5   4   3     8740.39     9258.77    172.97 o 
   6   4   3     1281.77     1158.22     36.45 o 
   7   4   3     4795.36     4833.36     80.00 o 
   8   4   3      426.07      361.93     35.95 o 
   9   4   3     1549.77     1499.88     58.68 o 
  10   4   3     1514.63     1589.08    173.50 o 
  11   4   3       95.84      186.18     54.78 o 
  12   4   3      792.16      671.97    203.94 o 
 -12   5   3      634.71      648.74     77.10 o 
 -11   5   3     1583.16     1456.61     88.30 o 
 -10   5   3      236.32      157.41     49.78 o 
  -9   5   3     2336.20     2474.03     95.21 o 
  -8   5   3      434.11      499.25     42.06 o 
  -7   5   3     3858.57     4360.53     83.18 o 
  -6   5   3     1896.80     1833.93     39.96 o 
  -5   5   3     3784.61     3859.74     62.38 o 
  -4   5   3    11974.90    11704.21    121.96 o 
  -3   5   3     2335.79     2173.56     54.45 o 
  -2   5   3     2861.29     2870.45     43.68 o 
  -1   5   3     5734.38     5607.70     78.25 o 
   0   5   3     6940.98     7593.31     91.80 o 
   1   5   3     4349.10     4239.76     83.24 o 
   2   5   3      152.12      226.91     27.42 o 
   3   5   3     5833.41     5391.76    124.31 o 
   4   5   3     1422.16     1408.64     33.69 o 
   5   5   3     2114.05     2466.40     49.27 o 
   6   5   3     2565.26     2502.32     53.29 o 
   7   5   3      198.17      312.48     36.39 o 
   8   5   3      137.35      131.86     32.42 o 
   9   5   3     1061.60     1188.42     55.36 o 
  10   5   3      589.12      673.19     69.57 o 
  11   5   3     1076.63      976.25     88.69 o 
 -12   6   3      218.38      147.72     55.30 o 
 -11   6   3      645.79      732.95     79.69 o 
 -10   6   3     1074.79      891.32     81.27 o 
  -9   6   3       41.42       48.46     38.07 o 
  -8   6   3      878.88      949.00     51.34 o 
  -7   6   3     1191.88     1096.69     46.81 o 
  -6   6   3     1655.14     1583.60     36.25 o 
  -5   6   3     6588.53     6560.16     94.00 o 
  -4   6   3      675.57      583.36     29.88 o 
  -3   6   3     5814.27     5763.22     72.37 o 
  -2   6   3     7672.69     7974.36    103.00 o 
  -1   6   3    10380.96    10175.54    181.13 o 
   0   6   3     5524.08     5587.03     85.49 o 
   1   6   3       65.92       69.79     46.32 o 
   2   6   3     6791.12     7150.95    316.07 o 
   3   6   3      193.80      230.59     53.60 o 
   4   6   3     3158.80     2967.41     79.32 o 
   5   6   3     3491.79     3552.48    116.98 o 
   6   6   3        2.89        5.25     20.95 o 
   7   6   3     2981.00     2890.97     89.84 o 
   8   6   3       63.37      -14.55     24.36 o 
   9   6   3      722.37      860.66    103.35 o 
  10   6   3     1017.54     1058.64     97.50 o 
  11   6   3      312.93      210.36     60.35 o 
 -12   7   3      228.15      165.39     59.12 o 
 -11   7   3      382.50      516.26     74.86 o 
 -10   7   3      195.67      204.36     52.80 o 
  -9   7   3     1183.58     1093.54     70.61 o 
  -8   7   3       60.93       44.50     27.16 o 
  -7   7   3      409.51      426.85     68.56 o 
  -6   7   3     1406.14     1320.83     41.60 o 
  -5   7   3     1609.25     1635.36     43.83 o 
  -4   7   3     1391.16     1334.06     33.56 o 
  -3   7   3      473.89      484.60     24.22 o 
  -2   7   3     5075.58     5467.84    104.11 o 
  -1   7   3     1927.05     1767.21     36.17 o 
   0   7   3     6523.15     6845.23     81.28 o 
   1   7   3     6060.35     5754.74    268.16 o 
   2   7   3     2360.52     2476.00    160.38 o 
   3   7   3     1389.60     1292.52     54.93 o 
   4   7   3      987.64      987.96     71.83 o 
   5   7   3     2854.04     2721.32     69.07 o 
   6   7   3     3087.55     2988.13     75.31 o 
   7   7   3      138.27       96.97     30.97 o 
   8   7   3     1190.89     1176.23     54.56 o 
   9   7   3      171.20      209.99     53.21 o 
  10   7   3      112.64      -10.58     39.34 o 
  11   7   3      400.42      496.14     75.88 o 
 -11   8   3        7.28      -65.20     43.47 o 
 -10   8   3      181.90      160.90     51.69 o 
  -9   8   3       31.99       -5.89     39.26 o 
  -8   8   3      115.84       68.63     32.40 o 
  -7   8   3        2.00      -12.91     23.27 o 
  -6   8   3       13.43      -27.29     18.38 o 
  -5   8   3      103.03      135.39     24.36 o 
  -4   8   3      356.18      357.11     34.64 o 
  -3   8   3      608.36      533.35     36.69 o 
  -2   8   3      111.04       74.33     21.58 o 
  -1   8   3     1907.27     1867.79     39.13 o 
   0   8   3       22.28       15.60     17.50 o 
   1   8   3      361.38      475.28     50.30 o 
   2   8   3     1657.07     1822.65     98.42 o 
   3   8   3      184.49      259.20     38.76 o 
   4   8   3     1611.24     1356.51     93.82 o 
   5   8   3      368.32      344.99     37.00 o 
   6   8   3       24.83       29.02     27.09 o 
   7   8   3     1117.04     1056.76     52.28 o 
   8   8   3      261.56      345.55     45.69 o 
   9   8   3      320.51      409.99     70.49 o 
  10   8   3      257.06      216.74     61.78 o 
 -11   9   3       80.58       88.58     52.88 o 
 -10   9   3        1.22      -55.07     36.72 o 
  -9   9   3        2.02      -16.39     30.81 o 
  -8   9   3       17.38      -28.57     28.18 o 
  -7   9   3      115.20       83.10     34.73 o 
  -6   9   3       65.93       52.29     23.89 o 
  -5   9   3       70.37       60.72     25.33 o 
  -4   9   3        1.71      -11.38     20.60 o 
  -3   9   3      133.21      141.48     32.40 o 
  -2   9   3       10.68      -12.15     17.77 o 
  -1   9   3      505.25      525.88     51.02 o 
   0   9   3      582.17      585.33     51.40 o 
   1   9   3       67.07       67.27     23.12 o 
   2   9   3        1.39       -8.95     20.86 o 
   3   9   3     2838.93     2743.54     71.67 o 
   4   9   3        5.47        6.20     28.19 o 
   5   9   3      807.41      884.67     62.95 o 
   6   9   3      391.16      400.10     44.51 o 
   7   9   3       54.41       60.54     31.15 o 
   8   9   3     1212.11     1212.79     59.92 o 
   9   9   3      111.71       22.67     45.99 o 
  10   9   3       23.49      -43.57     42.52 o 
 -10  10   3        0.30      -48.99     40.12 o 
  -9  10   3       69.60       33.90     37.36 o 
  -8  10   3       93.81      104.34     35.59 o 
  -7  10   3      110.66       94.74     36.33 o 
  -6  10   3        5.68      -31.74     21.16 o 
  -5  10   3        2.51      -30.77     22.24 o 
  -4  10   3        1.11      -31.81     21.21 o 
  -3  10   3       27.40        4.93     28.57 o 
  -2  10   3        4.59      -28.46     25.75 o 
  -1  10   3       11.22       -2.37     29.85 o 
   0  10   3        6.15        9.15     29.83 o 
   1  10   3       36.71        6.18     28.46 o 
   2  10   3      135.20      158.83     31.52 o 
   3  10   3       40.77       15.81     24.96 o 
   4  10   3      462.44      436.11     44.55 o 
   5  10   3       14.42      -19.62     33.09 o 
   6  10   3       93.05      116.96     35.81 o 
   7  10   3      512.72      598.30     55.45 o 
   8  10   3        5.95      -23.44     31.13 o 
   9  10   3        2.70       -9.21     45.89 o 
  -9  11   3      127.57       68.32     55.52 o 
  -8  11   3        2.20      -23.67     30.47 o 
  -7  11   3      174.72      168.54     58.15 o 
  -6  11   3       80.18       73.98     28.90 o 
  -5  11   3        9.68        9.35     27.91 o 
  -4  11   3        3.63      -30.94     29.43 o 
  -3  11   3       20.83      -14.60     29.17 o 
  -2  11   3      398.21      459.83     55.03 o 
  -1  11   3       61.79       60.11     36.03 o 
   0  11   3       67.07       48.76     32.02 o 
   1  11   3       42.39       25.62     35.53 o 
   2  11   3       84.54       42.70     36.81 o 
   3  11   3      182.60      206.90     36.83 o 
   4  11   3        6.74      -34.74     27.05 o 
   5  11   3       88.19       12.86     31.72 o 
   6  11   3        4.59      -24.09     26.12 o 
   7  11   3      466.67      500.41     62.49 o 
   8  11   3      102.61       46.96     32.86 o 
  -8  12   3       75.28       49.65     38.84 o 
  -7  12   3      159.11      168.48     42.15 o 
  -6  12   3       69.95       53.05     35.57 o 
  -5  12   3      289.47      351.86     56.64 o 
  -4  12   3        1.17      -26.29     33.26 o 
  -3  12   3        8.54       20.09     38.31 o 
  -2  12   3      311.51      252.59     53.85 o 
  -1  12   3      114.11      111.08     45.08 o 
   0  12   3      990.00     1069.48     80.41 o 
   1  12   3        3.04      -45.64     32.71 o 
   2  12   3      578.82      554.57     98.25 o 
   3  12   3      187.44      113.80     43.87 o 
   4  12   3      292.98      307.52     57.74 o 
   5  12   3      276.36      252.37     44.87 o 
   6  12   3       73.99       11.94     29.50 o 
   7  12   3      605.13      567.19     52.98 o 
  -7  13   3      354.13      207.27     57.53 o 
  -6  13   3      192.98      202.16     46.90 o 
  -5  13   3      178.13      215.15     52.63 o 
  -4  13   3      595.26      575.85     96.66 o 
  -3  13   3        0.06      -28.73     38.38 o 
  -2  13   3      541.07      553.40     90.05 o 
  -1  13   3      446.36      462.48     67.23 o 
   0  13   3      737.38      896.44     81.65 o 
   1  13   3      297.10      348.48     57.44 o 
   2  13   3      128.90      110.06     48.26 o 
   3  13   3      104.20      137.06     52.15 o 
   4  13   3      205.98      185.89     51.02 o 
   5  13   3      366.05      313.85     62.26 o 
   6  13   3       88.24       68.72     38.47 o 
  -5  14   3      324.11      338.34     62.01 o 
  -4  14   3       36.82       23.72     43.12 o 
  -3  14   3      124.18      197.44     86.29 o 
  -2  14   3      199.81      142.37     60.54 o 
  -1  14   3      409.95      347.73     62.07 o 
   0  14   3      306.75      352.00     66.98 o 
   1  14   3        1.16      -33.46     40.12 o 
   2  14   3      550.98      566.03     75.36 o 
   3  14   3       24.11      -22.18     45.82 o 
   4  14   3      193.90      195.92     58.46 o 
   5  14   3      401.14      452.19     74.01 o 
  -3  15   3        0.74      -50.26     43.04 o 
  -2  15   3      194.07      187.90     58.61 o 
  -1  15   3      184.98      183.59     59.89 o 
   0  15   3       65.83       -9.27     69.40 o 
   1  15   3      207.64      202.91     98.75 o 
   2  15   3       22.63      -16.49     47.58 o 
 -13   0   4      234.16      163.29     52.74 o 
 -12   0   4     2544.09     2613.10    107.33 o 
 -11   0   4       26.27       64.15     44.99 o 
 -10   0   4     3654.39     4074.94    120.81 o 
  -9   0   4     7410.81     6851.70    153.46 o 
  -8   0   4     2168.65     2242.88     80.14 o 
  -7   0   4     6762.24     6909.29    186.97 o 
  -6   0   4    10618.50    10512.73    192.65 o 
  -5   0   4    55981.76    56183.37    664.81 o 
  -4   0   4    11785.69    12411.11    207.28 o 
  -3   0   4      341.97      284.40     35.62 o 
  -2   0   4     3044.52     2623.02     50.80 o 
  -1   0   4      498.18      673.63     21.09 o 
   0   0   4    77996.47    80063.45    884.95 o 
   1   0   4     5281.96     6051.21     90.99 o 
   2   0   4      437.35      401.94     16.88 o 
   3   0   4     2308.18     2009.45     39.88 o 
   4   0   4     1366.01     1125.18     33.03 o 
   5   0   4     7928.33     7134.18    186.93 o 
   6   0   4     4977.35     4999.55    113.29 o 
   7   0   4     2835.36     2983.30     69.11 o 
   8   0   4      652.27      742.44     48.97 o 
   9   0   4        4.69       -9.49     24.73 o 
  10   0   4     4298.70     3962.35    122.50 o 
  11   0   4       88.88       35.29     66.06 o 
  12   0   4      338.97      343.83    102.18 o 
 -13   1   4      468.54      497.24     58.72 o 
 -12   1   4      234.24      166.28     35.84 o 
 -11   1   4     5408.16     4813.35     98.77 o 
 -10   1   4      624.45      829.09     50.09 o 
  -9   1   4     3893.75     3771.05     86.66 o 
  -8   1   4     8437.31     8426.36    117.62 o 
  -7   1   4       52.37       73.16     29.64 o 
  -6   1   4     5358.34     4783.63     77.12 o 
  -5   1   4     2619.69     3270.09     54.95 o 
  -4   1   4     2630.73     2651.65     35.54 o 
  -3   1   4      947.00      980.51     23.65 o 
  -2   1   4     1621.82     1502.83     22.26 o 
  -1   1   4     1425.75     1309.49     21.85 o 
   0   1   4     1951.33     2121.49     30.63 o 
   1   1   4     3205.29     2892.68     39.09 o 
   2   1   4     1390.25     1533.59     24.54 o 
   3   1   4      156.95      129.80     12.01 o 
   4   1   4     6048.08     5830.68     65.81 o 
   5   1   4      250.58      236.40     21.84 o 
   6   1   4     2784.66     2733.29     48.12 o 
   7   1   4     1510.17     1559.91     39.16 o 
   8   1   4       58.55       60.73     23.14 o 
   9   1   4     2869.42     3123.75    100.37 o 
  10   1   4       89.14       50.12     35.32 o 
  11   1   4      579.94      572.64     71.41 o 
  12   1   4      249.13      335.37     53.07 o 
 -13   2   4       93.80       76.07     39.92 o 
 -12   2   4      626.83      601.78     57.11 o 
 -11   2   4        0.61      -14.76     28.30 o 
 -10   2   4      695.65      705.03     54.87 o 
  -9   2   4       59.02       56.63     27.95 o 
  -8   2   4     1667.30     1712.14     50.06 o 
  -7   2   4     3283.80     3159.32     62.97 o 
  -6   2   4        1.53       -9.60      9.43 o 
  -5   2   4     2087.97     2107.50     45.55 o 
  -4   2   4       70.78       68.27     11.18 o 
  -3   2   4      468.40      465.00     18.27 o 
  -2   2   4     1455.22     1482.33     31.04 o 
  -1   2   4     1806.74     2086.05     36.33 o 
   0   2   4    17443.08    19775.23    490.24 o 
   1   2   4     2712.13     2943.65     46.13 o 
   2   2   4     1038.15     1029.52     37.21 o 
   3   2   4     1690.65     1304.78     28.15 o 
   4   2   4     1053.67      997.80     27.99 o 
   5   2   4     1600.53     1684.82     57.54 o 
   6   2   4       43.36       12.87     15.90 o 
   7   2   4     1254.81     1264.30     58.00 o 
   8   2   4       27.59       21.51     21.44 o 
   9   2   4      137.19      118.25     27.96 o 
  10   2   4     1365.02     1302.55     77.21 o 
  11   2   4       45.22       -8.63     37.20 o 
  12   2   4      347.71      386.27     70.32 o 
 -13   3   4       76.53       30.48     46.00 o 
 -12   3   4        7.83      -16.90     32.29 o 
 -11   3   4      777.95      768.00     61.51 o 
 -10   3   4       14.46       13.21     26.70 o 
  -9   3   4       98.01       26.22     24.14 o 
  -8   3   4      446.45      523.65     69.20 o 
  -7   3   4      207.85      161.68     26.45 o 
  -6   3   4     1225.29     1204.30     26.96 o 
  -5   3   4     1060.68      943.62     33.12 o 
  -4   3   4      338.00      185.05     14.73 o 
  -3   3   4       73.56       38.54      8.72 o 
  -2   3   4     6708.84     6772.80     84.61 o 
  -1   3   4       11.18       24.12      9.72 o 
   0   3   4     9884.46    10297.77    130.07 o 
   1   3   4     1947.85     2138.55     52.31 o 
   2   3   4     3709.88     3678.05     57.04 o 
   3   3   4     1126.00     1116.18     27.04 o 
   4   3   4     1901.81     1960.11     39.22 o 
   5   3   4      835.17      772.19     28.71 o 
   6   3   4     1959.60     1879.49     50.07 o 
   7   3   4      986.30      865.95     35.66 o 
   8   3   4      302.92      330.43     62.29 o 
   9   3   4     1024.24     1057.18     44.68 o 
  10   3   4        9.70       12.18     39.50 o 
  11   3   4      443.20      484.26     91.14 o 
  12   3   4      181.26      108.22     52.74 o 
 -13   4   4       15.32        4.64     45.80 o 
 -12   4   4       58.62       79.63     46.49 o 
 -11   4   4       30.49        6.66     41.31 o 
 -10   4   4       18.93        6.57     27.35 o 
  -9   4   4      167.44      171.05     39.34 o 
  -8   4   4      238.71      259.51     34.86 o 
  -7   4   4      305.75      326.03     25.70 o 
  -6   4   4       43.32       33.13     14.98 o 
  -5   4   4      621.62      685.58     21.66 o 
  -4   4   4     4508.26     4280.00     61.05 o 
  -3   4   4       89.81       59.24     11.26 o 
  -2   4   4       98.75      130.09     13.06 o 
  -1   4   4     1151.35      999.77     26.70 o 
   0   4   4      404.98      365.10     18.02 o 
   1   4   4     9168.71     9032.86    121.80 o 
   2   4   4      119.15       83.56     12.96 o 
   3   4   4     2627.42     2445.06     52.16 o 
   4   4   4      194.33      188.22     21.17 o 
   5   4   4     3224.68     3280.62     62.85 o 
   6   4   4     1392.21     1419.32     41.44 o 
   7   4   4        0.97       -3.75     19.13 o 
   8   4   4      204.70      190.42     37.25 o 
   9   4   4       33.98       13.27     27.55 o 
  10   4   4      213.08      256.83     55.32 o 
  11   4   4       22.25      -26.10     43.73 o 
  12   4   4       17.79      -25.89     44.45 o 
 -12   5   4      106.30       67.13     49.06 o 
 -11   5   4        2.46       -9.97     39.66 o 
 -10   5   4        1.35      -28.43     34.90 o 
  -9   5   4        1.82       -5.20     34.35 o 
  -8   5   4        7.48      -24.67     16.45 o 
  -7   5   4       14.32       -1.82     16.48 o 
  -6   5   4        8.52       -3.62     11.77 o 
  -5   5   4       33.95       11.24     11.63 o 
  -4   5   4     2157.65     2175.39     37.10 o 
  -3   5   4      941.34      977.67     26.04 o 
  -2   5   4     1712.61     1885.37     35.22 o 
  -1   5   4     1829.24     1719.48     37.28 o 
   0   5   4     2645.67     2575.32     45.43 o 
   1   5   4     1333.62     1254.87     29.21 o 
   2   5   4     1721.49     1681.01     34.79 o 
   3   5   4      741.10      797.72     41.86 o 
   4   5   4      324.63      280.01     50.11 o 
   5   5   4     1122.39     1112.29     35.00 o 
   6   5   4        9.91       12.13     16.91 o 
   7   5   4       50.08       87.93     26.08 o 
   8   5   4      323.82      395.33     41.73 o 
   9   5   4      185.27      253.62     50.23 o 
  10   5   4      143.95      113.85     48.02 o 
  11   5   4       13.44       -8.99     44.01 o 
 -12   6   4       82.28       47.47     53.77 o 
 -11   6   4       45.81       36.25     44.86 o 
 -10   6   4       17.53      -19.82     38.38 o 
  -9   6   4        0.78       -1.88     36.23 o 
  -8   6   4       37.79       24.63     25.00 o 
  -7   6   4       37.03        7.57     26.64 o 
  -6   6   4      599.43      672.05     29.87 o 
  -5   6   4     1316.96     1327.86     31.65 o 
  -4   6   4      241.61      284.67     27.67 o 
  -3   6   4      165.79      142.00     16.80 o 
  -2   6   4      194.95      227.97     21.46 o 
  -1   6   4     1323.50     1526.12     46.10 o 
   0   6   4      323.84      314.99     19.99 o 
   1   6   4     1361.84     1157.08     28.05 o 
   2   6   4     1182.41     1436.45     52.90 o 
   3   6   4     1400.73     1080.75     49.16 o 
   4   6   4        1.43      -17.53     17.49 o 
   5   6   4      532.66      701.66     43.35 o 
   6   6   4      208.87      238.00     33.13 o 
   7   6   4      275.13      229.11     35.05 o 
   8   6   4        8.32       -7.59     26.91 o 
   9   6   4       32.40       33.74     31.90 o 
  10   6   4      221.04      167.77     52.68 o 
  11   6   4        3.53       25.44     49.28 o 
 -12   7   4       26.33       32.33     52.74 o 
 -11   7   4      503.11      538.62     74.74 o 
 -10   7   4       27.05       -5.56     38.65 o 
  -9   7   4      287.14      299.49     53.38 o 
  -8   7   4        9.37      -10.63     21.81 o 
  -7   7   4      556.01      498.90     61.19 o 
  -6   7   4     1201.07     1196.11     39.26 o 
  -5   7   4       72.34       75.79     20.60 o 
  -4   7   4      284.62      302.71     22.60 o 
  -3   7   4       24.49        6.23     13.28 o 
  -2   7   4      586.57      620.68     30.95 o 
  -1   7   4     2463.63     2311.72     42.95 o 
   0   7   4     4126.56     3932.96     57.32 o 
   1   7   4       56.89       56.14     23.62 o 
   2   7   4     1453.63     1511.07     57.17 o 
   3   7   4       93.12      105.54     28.98 o 
   4   7   4     1508.89     1559.63    122.50 o 
   5   7   4      593.64      568.30     42.04 o 
   6   7   4       60.79       81.00     28.27 o 
   7   7   4       29.04       49.61     28.44 o 
   8   7   4      151.45      124.44     34.11 o 
   9   7   4      564.70      679.13     73.63 o 
  10   7   4        3.24      -52.43     54.27 o 
  11   7   4       25.93       32.09     50.51 o 
 -11   8   4        3.98       -7.69     46.35 o 
 -10   8   4      777.99      982.23     86.91 o 
  -9   8   4      539.44      676.19     72.21 o 
  -8   8   4        2.11      -28.01     25.03 o 
  -7   8   4     1228.04     1117.53     51.41 o 
  -6   8   4       55.89       52.58     22.21 o 
  -5   8   4     1713.70     1679.16     46.83 o 
  -4   8   4     2133.20     2084.73     56.79 o 
  -3   8   4       19.56      -20.43     16.81 o 
  -2   8   4     1281.07     1332.26     34.48 o 
  -1   8   4      222.25      235.56     20.82 o 
   0   8   4     9154.00     9154.22    129.58 o 
   1   8   4     1020.38      837.58     66.47 o 
   2   8   4     1358.16     1360.28     57.98 o 
   3   8   4      766.45      766.77     47.76 o 
   4   8   4        5.59      -16.70     25.84 o 
   5   8   4     2054.55     1890.25     61.95 o 
   6   8   4      427.73      527.51     46.92 o 
   7   8   4      839.68      836.75     88.43 o 
   8   8   4      478.62      474.36     52.52 o 
   9   8   4       57.09       40.67     46.09 o 
  10   8   4      371.22      224.46     71.41 o 
 -11   9   4      364.26      378.35     95.57 o 
 -10   9   4       91.46        9.18     45.29 o 
  -9   9   4      343.15      388.20     61.14 o 
  -8   9   4       40.40       -4.10     29.23 o 
  -7   9   4      166.28      137.24     34.22 o 
  -6   9   4     1017.22      990.08     48.11 o 
  -5   9   4      256.11      308.51     50.37 o 
  -4   9   4     1053.59     1070.51     53.39 o 
  -3   9   4      782.73      728.15     38.81 o 
  -2   9   4      120.76       48.70     20.50 o 
  -1   9   4     3705.32     3816.76    102.35 o 
   0   9   4      241.45      253.16     33.42 o 
   1   9   4     1040.01     1096.88     47.97 o 
   2   9   4     2610.28     2506.44    110.29 o 
   3   9   4        1.66      -24.13     26.99 o 
   4   9   4     2543.06     2417.41    157.87 o 
   5   9   4      353.67      428.79     56.96 o 
   6   9   4      835.10     1055.99     62.78 o 
   7   9   4     1465.87     1309.50     60.34 o 
   8   9   4      204.77      138.57     40.41 o 
   9   9   4      782.60      926.58    121.16 o 
 -10  10   4      470.68      438.89     70.22 o 
  -9  10   4      748.68      824.11    140.98 o 
  -8  10   4        5.19        5.15     30.73 o 
  -7  10   4      812.91     1079.58     60.92 o 
  -6  10   4       98.03       40.90     24.80 o 
  -5  10   4     1276.85     1200.24     50.51 o 
  -4  10   4      393.37      465.85     45.78 o 
  -3  10   4      660.08      772.58     60.47 o 
  -2  10   4     1543.97     1503.02     67.93 o 
  -1  10   4      192.42      193.18     41.55 o 
   0  10   4     1573.71     1645.96    133.79 o 
   1  10   4     1018.54      982.12     47.27 o 
   2  10   4      384.55      422.11     41.59 o 
   3  10   4      430.83      544.52     46.30 o 
   4  10   4      269.76      248.79     46.76 o 
   5  10   4     1162.19     1138.78     53.29 o 
   6  10   4      287.54      315.59     61.64 o 
   7  10   4      472.40      634.37     55.99 o 
   8  10   4      275.48      325.46     48.99 o 
   9  10   4       26.19      -24.90     42.27 o 
  -9  11   4      206.86      222.51     59.12 o 
  -8  11   4       53.67       16.35     33.33 o 
  -7  11   4       34.51       82.48     35.17 o 
  -6  11   4     1153.41     1097.97     46.63 o 
  -5  11   4      214.72      211.30     45.57 o 
  -4  11   4      495.55      600.52    139.81 o 
  -3  11   4      160.58      176.71     42.69 o 
  -2  11   4       65.97       71.19     61.79 o 
  -1  11   4     1931.36     1840.74     80.35 o 
   0  11   4       53.06       22.44     33.19 o 
   1  11   4       28.29       70.09     32.98 o 
   2  11   4     1008.93     1043.60     71.28 o 
   3  11   4      397.64      485.71     48.00 o 
   4  11   4       29.04       19.01     30.45 o 
   5  11   4       25.19       -2.55     30.76 o 
   6  11   4      250.27      225.41     43.66 o 
   7  11   4      109.17      155.35     42.81 o 
   8  11   4      276.22      294.24     50.41 o 
  -8  12   4       79.23        9.16     36.00 o 
  -7  12   4      505.61      504.04    102.76 o 
  -6  12   4       43.56        6.68     41.50 o 
  -5  12   4      671.42      657.44     67.00 o 
  -4  12   4      470.44      394.39     57.67 o 
  -3  12   4       10.88      -21.92     30.88 o 
  -2  12   4      904.12      891.77     75.05 o 
  -1  12   4        1.04      -41.69     57.86 o 
   0  12   4      871.75      970.85     80.23 o 
   1  12   4      371.53      446.08     62.45 o 
   2  12   4       34.30      -20.62     35.60 o 
   3  12   4      806.27      892.43     81.22 o 
   4  12   4      354.80      335.12     59.84 o 
   5  12   4      383.26      516.72     57.31 o 
   6  12   4       85.77       53.84     33.40 o 
   7  12   4      293.50      242.82     42.16 o 
  -7  13   4       80.31       69.66     47.54 o 
  -6  13   4      571.14      450.06     69.22 o 
  -5  13   4      112.20      107.53     45.82 o 
  -4  13   4       48.53       16.39     42.04 o 
  -3  13   4      488.85      453.55     63.93 o 
  -2  13   4        5.89       29.72     47.74 o 
  -1  13   4      748.60      795.93     78.98 o 
   0  13   4      173.08      175.48     53.74 o 
   1  13   4       35.59       -6.61     39.85 o 
   2  13   4      340.92      326.18     61.02 o 
   3  13   4       28.02       -9.61     45.15 o 
   4  13   4      354.45      362.69     67.26 o 
   5  13   4        1.52      -13.31     41.92 o 
   6  13   4       10.91      -16.47     36.99 o 
  -5  14   4       93.22       95.43     49.12 o 
  -4  14   4       67.56       26.57     43.22 o 
  -3  14   4      172.86      162.41     53.77 o 
  -2  14   4        1.22       -5.05     40.01 o 
  -1  14   4       20.87        4.38     43.38 o 
   0  14   4       46.73       88.21     50.65 o 
   1  14   4        1.59      -29.01     42.13 o 
   2  14   4      137.33       98.84     52.73 o 
   3  14   4        3.63       38.08     52.76 o 
   4  14   4       17.97      -28.55     42.89 o 
  -3  15   4        1.21      -54.18     41.22 o 
  -2  15   4        0.26      -30.44     56.52 o 
  -1  15   4       74.75       51.81     51.74 o 
   0  15   4        5.26      -29.16     63.80 o 
   1  15   4       17.29        9.07     46.73 o 
   2  15   4        0.34       19.14     52.33 o 
 -13   1   5       50.37       43.84     38.52 o 
 -12   1   5       46.51       44.36     29.65 o 
 -11   1   5      463.42      455.36     44.06 o 
 -10   1   5       29.89       47.78     26.31 o 
  -9   1   5     2220.91     1932.27     56.85 o 
  -8   1   5        1.65       24.59     20.20 o 
  -7   1   5      535.10      639.32     34.88 o 
  -6   1   5     2529.69     2613.26     40.27 o 
  -5   1   5     2987.70     2900.33     40.26 o 
  -4   1   5     1313.87     1191.92     22.78 o 
  -3   1   5      860.73      665.79     16.43 o 
  -2   1   5    17288.30    16657.36    130.97 o 
  -1   1   5      701.62      773.88     15.92 o 
   0   1   5     4589.75     4600.12     54.09 o 
   1   1   5     1633.59     1938.56     37.59 o 
   2   1   5     1352.12     1154.65     33.79 o 
   3   1   5        1.87       -2.74      8.33 o 
   4   1   5      509.88      494.15     20.37 o 
   5   1   5     1731.90     1553.87     34.54 o 
   6   1   5        6.96       -0.11     14.25 o 
   7   1   5       58.47       36.51     17.09 o 
   8   1   5      157.33      150.37     26.85 o 
   9   1   5        1.87      -10.42     22.85 o 
  10   1   5       36.83       12.47     27.78 o 
  11   1   5        1.31      -11.16     34.91 o 
  12   1   5       46.88       36.76     52.07 o 
 -13   2   5       19.80       24.13     34.48 o 
 -12   2   5      190.27      155.26     42.10 o 
 -11   2   5      264.46      171.22     39.62 o 
 -10   2   5      206.66      110.73     32.60 o 
  -9   2   5      119.48      181.37     41.68 o 
  -8   2   5       18.82        0.48     19.06 o 
  -7   2   5     2136.55     2194.78     41.41 o 
  -6   2   5       58.02       43.26     12.14 o 
  -5   2   5      418.69      468.87     51.64 o 
  -4   2   5      143.37      182.51     15.04 o 
  -3   2   5     3194.26     3303.79     45.89 o 
  -2   2   5       15.02        6.48      7.41 o 
  -1   2   5       98.66       52.54     10.74 o 
   0   2   5     4493.48     4686.20     81.72 o 
   1   2   5     1907.04     1920.60     44.90 o 
   2   2   5     1858.10     1950.74     32.93 o 
   3   2   5      339.43      151.79     14.56 o 
   4   2   5     5654.84     6368.94     79.99 o 
   5   2   5       99.90       78.92     16.54 o 
   6   2   5      236.51      230.32     27.41 o 
   7   2   5      877.97      900.77     36.10 o 
   8   2   5      672.50      794.73     63.57 o 
   9   2   5      805.23      890.56     45.10 o 
  10   2   5       51.46       90.32     36.14 o 
  11   2   5      175.36      125.88     44.00 o 
  12   2   5       25.84       13.38     72.75 o 
 -13   3   5       90.45      139.49     52.20 o 
 -12   3   5      239.87      136.27     40.86 o 
 -11   3   5      980.62     1028.18     67.35 o 
 -10   3   5       16.56        2.44     28.78 o 
  -9   3   5        1.59       14.59     23.63 o 
  -8   3   5      956.52      975.16     45.58 o 
  -7   3   5        5.98       16.09     14.78 o 
  -6   3   5     1070.46     1013.18     23.83 o 
  -5   3   5     6995.23     6897.35     83.11 o 
  -4   3   5        0.44       10.30      8.33 o 
  -3   3   5      208.33      276.44     18.53 o 
  -2   3   5      202.25      246.56     31.63 o 
  -1   3   5    12779.39    13091.17    218.08 o 
   0   3   5     3790.36     4370.83     63.69 o 
   1   3   5      206.08      263.45     27.80 o 
   2   3   5    11761.26    12209.65    140.45 o 
   3   3   5     2188.53     2153.42     38.81 o 
   4   3   5     1022.36     1001.80     29.51 o 
   5   3   5     8276.46     8588.90    117.77 o 
   6   3   5      106.36      142.13     21.56 o 
   7   3   5     3878.54     3784.22     71.00 o 
   8   3   5      282.09      331.79     46.32 o 
   9   3   5      649.35      699.40     46.39 o 
  10   3   5     2087.26     2065.30    125.34 o 
  11   3   5        2.73      -13.98     45.41 o 
 -13   4   5       73.61       88.63     51.69 o 
 -12   4   5      499.89      451.43     67.91 o 
 -11   4   5     1460.54     1572.46     67.85 o 
 -10   4   5      152.94      183.39     66.88 o 
  -9   4   5     1865.70     1760.56     64.16 o 
  -8   4   5       75.94       49.11     24.35 o 
  -7   4   5      739.59      646.20     29.08 o 
  -6   4   5      412.06      470.54     22.46 o 
  -5   4   5     3444.35     3440.42     97.83 o 
  -4   4   5     3578.70     3423.44     45.90 o 
  -3   4   5      223.13      185.18     15.51 o 
  -2   4   5     1708.00     1676.10     37.76 o 
  -1   4   5      371.47      433.38     20.56 o 
   0   4   5     2755.10     3067.80     51.83 o 
   1   4   5     6463.81     6053.09    131.61 o 
   2   4   5     2845.03     3239.79     83.61 o 
   3   4   5      729.12      654.54     23.06 o 
   4   4   5     2567.55     2533.26     56.36 o 
   5   4   5      938.57      778.56     29.70 o 
   6   4   5     7174.91     7590.18    106.89 o 
   7   4   5      232.92      214.40     27.51 o 
   8   4   5       15.07      -33.43     22.29 o 
   9   4   5     1340.80     1211.61     56.00 o 
  10   4   5      414.99      386.43     61.91 o 
  11   4   5     1014.63     1134.55     83.49 o 
 -12   5   5      375.75      462.45     71.03 o 
 -11   5   5      541.98      616.23     67.65 o 
 -10   5   5     1704.50     1799.54    157.95 o 
  -9   5   5      214.74      153.42     34.48 o 
  -8   5   5     1722.88     1657.02     57.78 o 
  -7   5   5     1340.29     1291.27     59.96 o 
  -6   5   5      311.93      333.86     32.85 o 
  -5   5   5     5320.31     5649.38     67.96 o 
  -4   5   5      143.93      112.66     15.59 o 
  -3   5   5     7908.45     7103.22     83.28 o 
  -2   5   5     1664.34     1747.83     52.91 o 
  -1   5   5     5368.89     5703.66     80.55 o 
   0   5   5     8385.14     7822.03    100.17 o 
   1   5   5      606.20      547.16     23.42 o 
   2   5   5     3207.58     3173.49     77.56 o 
   3   5   5      538.37      451.71     44.30 o 
   4   5   5     2765.69     2807.16     50.43 o 
   5   5   5     2857.05     2693.86     53.06 o 
   6   5   5      298.75      302.52     34.15 o 
   7   5   5     2835.95     2785.55     73.10 o 
   8   5   5       12.01        1.26     26.54 o 
   9   5   5      837.00      996.07     63.95 o 
  10   5   5      885.78      920.73    109.20 o 
  11   5   5       22.83      -62.90     41.94 o 
 -12   6   5      448.05      534.84     82.36 o 
 -11   6   5     1120.03     1116.19     92.06 o 
 -10   6   5       44.25       43.79     42.21 o 
  -9   6   5     2962.98     2683.11    101.86 o 
  -8   6   5      117.47       70.92     27.47 o 
  -7   6   5     3383.40     3387.67     65.55 o 
  -6   6   5     6489.38     6477.85     85.47 o 
  -5   6   5      925.32      801.17     25.92 o 
  -4   6   5     6361.00     6609.30     83.53 o 
  -3   6   5       78.75       82.51     15.49 o 
  -2   6   5     6400.47     6578.00     81.50 o 
  -1   6   5     9811.05    10137.79    153.12 o 
   0   6   5     7733.11     7345.61    119.97 o 
   1   6   5     2563.34     2546.28     47.67 o 
   2   6   5      588.58      575.33     23.62 o 
   3   6   5     3494.75     3127.73     68.27 o 
   4   6   5     3483.51     3644.93     75.91 o 
   5   6   5      784.53      784.22     41.27 o 
   6   6   5     1465.15     1383.31     52.70 o 
   7   6   5       11.08       -2.09     25.37 o 
   8   6   5      639.87      731.05     54.29 o 
   9   6   5      405.04      426.80     47.48 o 
  10   6   5      320.81      392.23     65.67 o 
  11   6   5      536.46      606.38    123.25 o 
 -12   7   5      185.39      281.72     64.66 o 
 -11   7   5      219.35      141.10     52.13 o 
 -10   7   5      750.69     1007.27     85.19 o 
  -9   7   5        7.48      -15.92     34.04 o 
  -8   7   5     1213.13     1218.82     52.79 o 
  -7   7   5      507.86      535.97     46.71 o 
  -6   7   5     1522.95     1487.02     47.58 o 
  -5   7   5     6917.81     6508.83     79.64 o 
  -4   7   5        0.82       -8.99     12.86 o 
  -3   7   5     1423.52     1447.21     35.95 o 
  -2   7   5     1507.67     1331.13     33.92 o 
  -1   7   5      374.62      408.81     31.48 o 
   0   7   5     6768.61     6815.45    159.93 o 
   1   7   5       42.29       27.12     22.80 o 
   2   7   5     5953.33     5443.53    382.38 o 
   3   7   5       34.98       52.49     27.63 o 
   4   7   5      816.80      884.54     53.01 o 
   5   7   5     2034.40     1851.23     59.36 o 
   6   7   5       17.69       -2.36     25.33 o 
   7   7   5     1228.76     1288.34     55.18 o 
   8   7   5      103.80      100.51     32.64 o 
   9   7   5      166.84      179.98     42.07 o 
  10   7   5       72.71       15.18     50.08 o 
 -11   8   5       59.87       29.47     48.41 o 
 -10   8   5        0.25       -6.87     36.15 o 
  -9   8   5      290.37      362.89    119.91 o 
  -8   8   5      237.10      200.30     37.90 o 
  -7   8   5      225.77      213.01     42.92 o 
  -6   8   5      798.38      804.97     36.30 o 
  -5   8   5      731.80      716.32     35.48 o 
  -4   8   5     1842.25     1761.40     52.13 o 
  -3   8   5        0.73      -10.97     13.45 o 
  -2   8   5       51.44       40.13     15.28 o 
  -1   8   5     1186.05     1195.50     33.34 o 
   0   8   5     8239.51     8125.21    143.62 o 
   1   8   5     1349.90     1338.32     56.09 o 
   2   8   5        1.51        5.90     25.34 o 
   3   8   5     2159.38     2083.35     74.58 o 
   4   8   5       67.40       64.53     31.92 o 
   5   8   5      734.64      833.59     57.10 o 
   6   8   5     1113.52     1040.92     50.50 o 
   7   8   5        4.08      -26.51     27.50 o 
   8   8   5       16.93       22.60     33.18 o 
   9   8   5       85.16      136.26     38.83 o 
  10   8   5      137.76      145.90     58.32 o 
 -11   9   5        8.82      -61.63     41.09 o 
 -10   9   5       77.31       27.43     76.01 o 
  -9   9   5       71.85       40.40     43.63 o 
  -8   9   5       21.94       31.24     30.34 o 
  -7   9   5        8.76      -19.54     26.39 o 
  -6   9   5      124.94      167.70     27.94 o 
  -5   9   5       19.14      -29.14     21.45 o 
  -4   9   5        2.14      -27.65     18.44 o 
  -3   9   5      768.09      696.99     38.03 o 
  -2   9   5      184.83      161.64     36.86 o 
  -1   9   5     1209.28     1208.73     52.98 o 
   0   9   5      230.85      246.60     30.99 o 
   1   9   5      290.05      296.12     34.60 o 
   2   9   5     1201.49     1030.03     54.79 o 
   3   9   5        2.21      -18.41     27.16 o 
   4   9   5     1894.94     1791.18     75.67 o 
   5   9   5      699.21      985.09     59.23 o 
   6   9   5       53.64       31.50     29.50 o 
   7   9   5       15.90       10.66     31.40 o 
   8   9   5       84.15       69.25     35.92 o 
   9   9   5       59.38       35.61     35.10 o 
 -10  10   5        3.31      -28.29     50.09 o 
  -9  10   5        4.64       -2.99     40.66 o 
  -8  10   5       29.64      -22.87     28.95 o 
  -7  10   5       22.33       -7.30     29.06 o 
  -6  10   5        6.66      -31.45     24.87 o 
  -5  10   5        0.01      -12.39     24.10 o 
  -4  10   5       37.48       42.61     24.39 o 
  -3  10   5        8.72       43.15     31.17 o 
  -2  10   5      157.38      136.82     38.48 o 
  -1  10   5      128.21       56.20     33.91 o 
   0  10   5       68.49       66.61     35.07 o 
   1  10   5     1644.39     1538.47     55.73 o 
   2  10   5      254.68      269.71     34.99 o 
   3  10   5       37.17       47.72     32.79 o 
   4  10   5      506.81      460.47     61.96 o 
   5  10   5      101.01      129.11     48.52 o 
   6  10   5      104.06      101.05     39.80 o 
   7  10   5      132.49       88.50     36.37 o 
   8  10   5       39.67        7.41     34.30 o 
   9  10   5        0.22        3.53     48.89 o 
  -9  11   5        2.94      -44.18     40.61 o 
  -8  11   5      254.43      171.15     42.67 o 
  -7  11   5      139.46      116.75     35.70 o 
  -6  11   5        3.51      -17.95     29.00 o 
  -5  11   5      305.76      239.26     49.12 o 
  -4  11   5        0.77      -28.63     27.74 o 
  -3  11   5       26.66       -9.70     31.57 o 
  -2  11   5        8.66       17.59     34.37 o 
  -1  11   5       12.69      -23.49     32.22 o 
   0  11   5     1120.03      937.08    176.35 o 
   1  11   5     1267.54     1255.65    123.84 o 
   2  11   5      108.23       75.42     39.35 o 
   3  11   5       97.02       94.22     34.09 o 
   4  11   5      613.81      597.11     52.08 o 
   5  11   5      216.99      250.98     51.73 o 
   6  11   5       94.16       25.64     35.46 o 
   7  11   5       71.39       75.25     39.65 o 
   8  11   5        6.20       -3.42     34.27 o 
  -8  12   5        1.44      -25.33     36.17 o 
  -7  12   5      151.02       69.23     45.10 o 
  -6  12   5      359.04      254.32     55.31 o 
  -5  12   5       24.14      -44.34     35.52 o 
  -4  12   5      407.89      497.29     60.54 o 
  -3  12   5      119.36      117.05     44.61 o 
  -2  12   5      175.94      123.80     57.95 o 
  -1  12   5      297.59      262.62     50.43 o 
   0  12   5      137.98      156.90     47.37 o 
   1  12   5      557.80      709.75    203.35 o 
   2  12   5       26.68        1.94     38.92 o 
   3  12   5      122.83       53.21     43.46 o 
   4  12   5      365.12      375.02     62.78 o 
   5  12   5      334.94      274.74     47.89 o 
   6  12   5       63.23       79.09     33.32 o 
   7  12   5       14.19       22.81     33.32 o 
  -7  13   5      289.62      255.66     92.81 o 
  -6  13   5      214.52      249.44    123.75 o 
  -5  13   5      582.09      658.36     73.47 o 
  -4  13   5        0.26      -40.47     36.89 o 
  -3  13   5      464.23      575.85     69.88 o 
  -2  13   5      252.33      243.21     55.62 o 
  -1  13   5      120.93      106.33     50.70 o 
   0  13   5      544.51      545.91    141.65 o 
   1  13   5       22.69       18.18     41.21 o 
   2  13   5      499.94      599.72     71.76 o 
   3  13   5       10.28       27.70     45.73 o 
   4  13   5       28.45       55.17     49.45 o 
   5  13   5      473.79      586.15     76.47 o 
  -5  14   5       40.44       11.09     43.72 o 
  -4  14   5      567.14      680.54     89.80 o 
  -3  14   5        0.29       -8.40     42.07 o 
  -2  14   5      337.89      328.17     62.68 o 
  -1  14   5      293.64      245.32     59.65 o 
   0  14   5      116.07       48.26     47.08 o 
   1  14   5      192.08      211.94    106.36 o 
   2  14   5       43.61      -44.13     41.24 o 
   3  14   5      199.01      209.64     69.15 o 
   4  14   5      106.79       61.31     58.03 o 
  -2  15   5       98.97       99.08     53.49 o 
  -1  15   5       44.87      -16.98     48.31 o 
   0  15   5      484.16      474.60     75.18 o 
   1  15   5       16.04      -29.44     47.97 o 
 -13   0   6     1271.58     1350.38     86.29 o 
 -12   0   6      309.82      211.25     54.74 o 
 -11   0   6     6075.20     5486.88    149.73 o 
 -10   0   6     1550.09     1375.96     73.17 o 
  -9   0   6       59.82       42.55     34.55 o 
  -8   0   6     5832.93     5892.35    143.99 o 
  -7   0   6     1881.03     1933.24     70.23 o 
  -6   0   6     2703.60     2578.34     74.25 o 
  -5   0   6      853.54      720.97     38.55 o 
  -4   0   6     6855.03     6353.61    110.93 o 
  -3   0   6       36.66       41.32      8.98 o 
  -2   0   6       18.21        4.65      8.66 o 
  -1   0   6     8532.82     9072.98    112.81 o 
   0   0   6     2549.69     2309.54     52.00 o 
   1   0   6       67.18       55.96     15.55 o 
   2   0   6    14549.17    14207.54    232.70 o 
   3   0   6     1565.90     1515.44     49.49 o 
   4   0   6     4735.78     4765.26     76.41 o 
   5   0   6      669.28      717.89     32.06 o 
   6   0   6     4127.08     4202.69     81.55 o 
   7   0   6     6131.41     5802.94    103.91 o 
   8   0   6      184.35      127.34     30.70 o 
   9   0   6     3857.84     3453.52    108.98 o 
  10   0   6      331.24      368.58     89.80 o 
  11   0   6      652.73      857.06    124.09 o 
 -13   1   6       26.53       27.20     36.93 o 
 -12   1   6     1993.04     1693.97     63.01 o 
 -11   1   6      514.60      592.36     70.02 o 
 -10   1   6      570.47      613.14     57.59 o 
  -9   1   6     2551.48     2604.35     65.43 o 
  -8   1   6      181.64      119.14     24.75 o 
  -7   1   6     4165.55     4319.74    105.53 o 
  -6   1   6        7.53        3.74     14.68 o 
  -5   1   6     4196.10     4350.79     51.94 o 
  -4   1   6     2284.58     2283.14     33.41 o 
  -3   1   6     1315.85     1204.71     22.74 o 
  -2   1   6     3533.25     4188.72     40.52 o 
  -1   1   6     1525.07     1416.13     22.86 o 
   0   1   6     3313.55     3121.57     44.36 o 
   1   1   6     9182.27     9179.29     96.51 o 
   2   1   6      905.90     1014.68     21.65 o 
   3   1   6     2118.14     1715.60     37.72 o 
   4   1   6      452.24      394.62     20.53 o 
   5   1   6     4052.05     4334.90     85.85 o 
   6   1   6     2661.40     2378.25     48.30 o 
   7   1   6     1686.59     1573.85     41.24 o 
   8   1   6       31.42       18.22     22.61 o 
   9   1   6        3.63      -33.25     22.17 o 
  10   1   6     2783.29     3032.85     77.48 o 
  11   1   6      326.79      293.14     67.65 o 
 -13   2   6      398.90      436.47     56.80 o 
 -12   2   6       72.61        0.55     32.63 o 
 -11   2   6     1635.28     1588.86     68.03 o 
 -10   2   6      391.96      425.31     76.87 o 
  -9   2   6      454.20      410.71     39.27 o 
  -8   2   6      197.79      147.16     25.41 o 
  -7   2   6      171.70      199.83     24.07 o 
  -6   2   6     1090.89      981.16     26.03 o 
  -5   2   6     1141.51      878.65     25.73 o 
  -4   2   6      173.54      196.57     16.22 o 
  -3   2   6     1007.88      784.60     39.30 o 
  -2   2   6      484.74      390.16     15.80 o 
  -1   2   6     4302.18     3990.10    111.96 o 
   0   2   6     2048.08     2108.25     41.61 o 
   1   2   6     3473.36     3347.12     59.09 o 
   2   2   6     1352.50     1328.57     45.51 o 
   3   2   6     2960.75     3104.99     61.49 o 
   4   2   6     2271.87     2261.47    134.18 o 
   5   2   6      568.73      530.38     27.43 o 
   6   2   6     3131.47     2957.93     59.07 o 
   7   2   6      791.39      781.96     37.08 o 
   8   2   6       66.06       13.44     21.81 o 
   9   2   6     3207.95     3239.63     74.18 o 
  10   2   6      181.55      175.15     34.99 o 
  11   2   6      299.77      310.05     96.33 o 
 -13   3   6       34.59       44.98     46.35 o 
 -12   3   6      238.84      230.27     44.82 o 
 -11   3   6       52.56       80.01     34.46 o 
 -10   3   6       74.87       94.96     32.28 o 
  -9   3   6      323.83      289.33     38.10 o 
  -8   3   6      213.87      177.26     31.19 o 
  -7   3   6       19.22       -0.88     13.23 o 
  -6   3   6      524.27      686.06     34.90 o 
  -5   3   6     4493.73     4591.37     57.18 o 
  -4   3   6      880.00     1060.94     23.01 o 
  -3   3   6     1043.58     1176.47     28.34 o 
  -2   3   6     4113.20     3860.03     61.41 o 
  -1   3   6      437.50      377.77     20.58 o 
   0   3   6     7819.87     8762.28    108.47 o 
   1   3   6      883.71      904.86     29.02 o 
   2   3   6     4990.91     4836.43     61.79 o 
   3   3   6      676.30      711.17     23.89 o 
   4   3   6       78.10       21.82     12.71 o 
   5   3   6     3838.11     3767.93     63.92 o 
   6   3   6      851.63      978.97     35.75 o 
   7   3   6      583.01      684.43     43.45 o 
   8   3   6       17.97       -6.33     21.61 o 
   9   3   6       15.66        0.67     25.20 o 
  10   3   6      600.69      600.39     52.57 o 
  11   3   6      259.11      175.09     89.30 o 
 -13   4   6       20.78       25.91     46.76 o 
 -12   4   6        5.63      -50.01     38.32 o 
 -11   4   6      178.94      146.61     38.09 o 
 -10   4   6      536.25      598.47     52.40 o 
  -9   4   6        0.94       16.55     25.05 o 
  -8   4   6       45.02       -4.28     20.33 o 
  -7   4   6      307.66      330.95     26.51 o 
  -6   4   6        4.33        1.26     10.83 o 
  -5   4   6      346.71      437.48     23.71 o 
  -4   4   6      716.00      741.29     21.54 o 
  -3   4   6     1455.54     1249.21     26.44 o 
  -2   4   6      705.57      895.00     29.14 o 
  -1   4   6     1718.28     1779.43     40.29 o 
   0   4   6        6.44       21.97     12.70 o 
   1   4   6      939.91      759.91     32.80 o 
   2   4   6     2936.07     3219.86     58.44 o 
   3   4   6      780.46      809.73     25.84 o 
   4   4   6     1894.97     1861.77     41.11 o 
   5   4   6      288.15      314.75     32.22 o 
   6   4   6      245.65      300.17     28.30 o 
   7   4   6      417.36      427.89     34.36 o 
   8   4   6       70.39       78.60     28.48 o 
   9   4   6       17.33        6.40     30.80 o 
  10   4   6        6.50      -40.08     29.10 o 
  11   4   6       93.37       91.64     84.12 o 
 -12   5   6       47.33       24.21     44.98 o 
 -11   5   6       21.19       16.55     40.02 o 
 -10   5   6        1.65       55.76     41.21 o 
  -9   5   6       96.44       89.66     30.40 o 
  -8   5   6      234.18      204.62     33.09 o 
  -7   5   6      146.18      148.72     21.69 o 
  -6   5   6     1071.07     1090.17     29.11 o 
  -5   5   6        0.14       -6.86     11.33 o 
  -4   5   6        3.83      -14.62      9.75 o 
  -3   5   6       73.63       55.34     13.91 o 
  -2   5   6     2399.36     2555.60     51.89 o 
  -1   5   6      398.20      428.55     24.90 o 
   0   5   6      567.83      441.89     24.10 o 
   1   5   6      813.03      901.72     29.90 o 
   2   5   6     3542.48     3494.83     62.28 o 
   3   5   6     1149.49     1055.27     29.55 o 
   4   5   6       22.51       21.76     14.81 o 
   5   5   6      118.35      143.84     21.41 o 
   6   5   6       17.26       -7.90     20.30 o 
   7   5   6      387.25      403.48     41.06 o 
   8   5   6        1.35      -29.82     26.89 o 
   9   5   6       65.98       45.46     33.99 o 
  10   5   6        0.60      -43.48     66.22 o 
  11   5   6        0.01       -4.01     68.73 o 
 -12   6   6       19.33      -14.61     44.57 o 
 -11   6   6       82.62      -40.84     39.47 o 
 -10   6   6      280.23      187.97     57.03 o 
  -9   6   6      336.53      424.58     58.63 o 
  -8   6   6      111.75       38.03     32.22 o 
  -7   6   6      924.92      922.19     37.24 o 
  -6   6   6       23.63       16.11     16.86 o 
  -5   6   6      382.82      398.03     23.96 o 
  -4   6   6      168.57      169.41     17.43 o 
  -3   6   6     1427.48     1359.46     34.12 o 
  -2   6   6      368.68      399.83     24.50 o 
  -1   6   6     1011.33     1031.02     33.32 o 
   0   6   6     2519.77     2402.94    131.06 o 
   1   6   6      374.22      353.98     28.82 o 
   2   6   6       90.12       92.79     25.57 o 
   3   6   6      112.65       76.02     17.89 o 
   4   6   6      384.51      400.75     34.85 o 
   5   6   6      396.74      389.45     49.40 o 
   6   6   6      361.68      401.10     40.02 o 
   7   6   6      217.90      282.43     39.10 o 
   8   6   6        0.45      -38.66     27.15 o 
   9   6   6       11.88        9.37     31.56 o 
  10   6   6       71.77       10.54     69.07 o 
 -12   7   6      175.22      171.76     60.37 o 
 -11   7   6        0.20      -57.27     38.18 o 
 -10   7   6      403.43      385.97     88.63 o 
  -9   7   6      205.01      333.24     86.79 o 
  -8   7   6       27.83       44.46     34.00 o 
  -7   7   6      557.72      598.55     45.82 o 
  -6   7   6       12.48       12.74     21.97 o 
  -5   7   6     1645.18     1561.24     39.57 o 
  -4   7   6      742.29      756.50     28.76 o 
  -3   7   6       79.06       72.99     16.94 o 
  -2   7   6     1315.42     1279.81     34.26 o 
  -1   7   6      605.83      695.13     30.22 o 
   0   7   6     1462.35     1504.69     40.45 o 
   1   7   6       48.25       45.88     23.14 o 
   2   7   6      699.73      669.01     46.85 o 
   3   7   6      357.08      382.66     44.46 o 
   4   7   6      115.95      164.59     28.54 o 
   5   7   6      311.77      383.71     54.69 o 
   6   7   6      422.52      452.16     51.98 o 
   7   7   6      148.76      149.41     62.10 o 
   8   7   6       63.97       40.61     31.80 o 
   9   7   6      205.53      235.80     44.47 o 
  10   7   6       42.40       39.97     78.60 o 
 -11   8   6      380.91      523.00    156.78 o 
 -10   8   6      164.11      155.55     49.46 o 
  -9   8   6      531.35      633.07     81.44 o 
  -8   8   6       16.89       -9.56     33.79 o 
  -7   8   6        7.78       -8.89     24.06 o 
  -6   8   6     1756.74     1544.68    101.33 o 
  -5   8   6     1397.92     1301.18     57.50 o 
  -4   8   6     1129.78     1112.14     47.23 o 
  -3   8   6     1578.53     1484.44     38.98 o 
  -2   8   6       61.60       65.75     17.10 o 
  -1   8   6     1712.78     1656.11     40.51 o 
   0   8   6     2931.35     2778.55     80.50 o 
   1   8   6     1689.34     1499.82     63.05 o 
   2   8   6     1407.65     1517.37    169.32 o 
   3   8   6        5.18       -7.93     26.54 o 
   4   8   6      462.29      508.73     74.00 o 
   5   8   6     1189.09     1182.62     51.66 o 
   6   8   6      279.35      349.45     42.16 o 
   7   8   6      651.52      699.19     54.84 o 
   8   8   6       95.00       78.93     36.40 o 
   9   8   6      484.67      546.08     71.84 o 
 -11   9   6       18.85      -63.09     43.38 o 
 -10   9   6      484.24      530.21     71.78 o 
  -9   9   6     1114.91     1135.51     81.28 o 
  -8   9   6        1.15      -32.64     27.30 o 
  -7   9   6     1396.29     1432.48     58.46 o 
  -6   9   6      233.83      251.96     52.33 o 
  -5   9   6     3179.90     3247.39     76.65 o 
  -4   9   6      739.64      709.60     48.02 o 
  -3   9   6       12.82       -1.55     19.92 o 
  -2   9   6     3863.19     3937.28    105.21 o 
  -1   9   6      174.64      217.46     28.80 o 
   0   9   6     3486.44     3214.08     83.51 o 
   1   9   6     1410.36     1543.66     65.05 o 
   2   9   6       90.86       76.57     35.70 o 
   3   9   6     1596.33     1428.35     81.27 o 
   4   9   6      155.00      152.89     43.38 o 
   5   9   6     3955.91     3960.83     98.16 o 
   6   9   6      272.51      338.66     44.34 o 
   7   9   6      305.37      321.75     46.48 o 
   8   9   6     1236.37     1245.61     62.50 o 
   9   9   6       22.55      -42.59     49.75 o 
 -10  10   6      167.79      150.28     54.89 o 
  -9  10   6      311.15      279.79     59.07 o 
  -8  10   6       41.06       68.01     42.83 o 
  -7  10   6        6.51      -24.65     27.64 o 
  -6  10   6     1630.82     1634.26     62.37 o 
  -5  10   6      184.95      164.62     32.98 o 
  -4  10   6      394.10      516.63     54.42 o 
  -3  10   6       13.44        0.25     29.92 o 
  -2  10   6      269.61      189.26     40.49 o 
  -1  10   6     1777.15     1729.77    138.22 o 
   0  10   6       44.47       34.26     32.21 o 
   1  10   6      338.99      273.87     58.32 o 
   2  10   6      386.33      545.73     57.78 o 
   3  10   6      371.96      389.21     53.18 o 
   4  10   6     1748.48     1645.02     77.03 o 
   5  10   6        1.35       -9.64     28.93 o 
   6  10   6      384.95      392.28     47.22 o 
   7  10   6      521.94      512.22     74.30 o 
   8  10   6      183.67      131.68     40.80 o 
  -9  11   6      669.19      643.13    156.11 o 
  -8  11   6      151.11      124.44     39.07 o 
  -7  11   6      494.30      425.77     48.59 o 
  -6  11   6      108.30      123.51     33.98 o 
  -5  11   6     1044.47      995.67    107.45 o 
  -4  11   6      600.83      857.35     71.06 o 
  -3  11   6      611.09      784.54     70.40 o 
  -2  11   6       73.82       64.51     37.78 o 
  -1  11   6        9.62       16.82     34.51 o 
   0  11   6     2578.96     2588.22     97.44 o 
   1  11   6       40.14       40.86     46.16 o 
   2  11   6      263.52      296.45     48.49 o 
   3  11   6      440.14      547.24     59.95 o 
   4  11   6      174.42      188.76     49.50 o 
   5  11   6     1011.46      881.04     63.48 o 
   6  11   6      246.33      191.01     42.82 o 
   7  11   6      471.22      567.66     82.28 o 
  -8  12   6      158.65       93.94     51.31 o 
  -7  12   6        6.76      -22.63     37.61 o 
  -6  12   6      595.29      727.34     73.34 o 
  -5  12   6      253.77      250.56     51.60 o 
  -4  12   6      133.57       70.13     41.68 o 
  -3  12   6      591.45      792.06     72.33 o 
  -2  12   6        5.14       39.98     35.58 o 
  -1  12   6      884.72      999.62     73.02 o 
   0  12   6       48.20        2.40     37.33 o 
   1  12   6      387.09      393.30     59.36 o 
   2  12   6      217.43      221.96     75.76 o 
   3  12   6       16.13      -37.33     41.31 o 
   4  12   6      761.52      936.44     68.79 o 
   5  12   6       10.82      -10.77     29.84 o 
   6  12   6      138.67      167.12     42.51 o 
  -7  13   6       29.40       23.17     62.80 o 
  -6  13   6       95.11       30.59     45.28 o 
  -5  13   6      131.38       45.82     53.43 o 
  -4  13   6      344.27      339.67     99.92 o 
  -3  13   6        1.79      -40.37     36.54 o 
  -2  13   6      188.91      193.45     53.48 o 
  -1  13   6        1.62      -43.56     40.34 o 
   0  13   6       41.75       32.70     45.46 o 
   1  13   6      307.70      209.79     54.74 o 
   2  13   6      222.23      195.85    100.76 o 
   3  13   6       84.21      150.76     53.16 o 
   4  13   6       46.66       48.31     72.33 o 
   5  13   6       82.01       15.08     48.83 o 
  -5  14   6       10.34       13.38     64.22 o 
  -4  14   6       52.09        2.07     43.71 o 
  -3  14   6       36.78      -31.66     41.98 o 
  -2  14   6       43.59       32.37     43.36 o 
  -1  14   6      319.52      293.87    158.12 o 
   0  14   6       15.49      -22.82     42.47 o 
   1  14   6        5.26      -23.47     44.50 o 
   2  14   6       54.98       48.60     46.83 o 
   3  14   6      122.92      133.74     55.30 o 
  -1  15   6       46.28        9.22     51.62 o 
 -13   1   7       51.63       -2.96     34.46 o 
 -12   1   7      556.47      472.60     71.45 o 
 -11   1   7       93.33      127.49     31.55 o 
 -10   1   7      303.80      424.96     54.50 o 
  -9   1   7      534.23      361.34     35.92 o 
  -8   1   7      356.07      355.87     43.71 o 
  -7   1   7      133.54      124.18     21.86 o 
  -6   1   7      789.33      858.78     44.03 o 
  -5   1   7      499.18      481.47     17.81 o 
  -4   1   7     1017.82      906.69     21.56 o 
  -3   1   7      905.80      935.49     21.03 o 
  -2   1   7     4433.61     4301.07     47.46 o 
  -1   1   7     2425.13     2497.07     36.59 o 
   0   1   7     3749.40     3451.76     50.07 o 
   1   1   7        3.16       21.88     10.64 o 
   2   1   7     2757.52     2874.10     39.44 o 
   3   1   7     1300.45     1197.41     27.23 o 
   4   1   7      409.47      479.52     23.15 o 
   5   1   7        0.87       -0.24     13.07 o 
   6   1   7      766.82      819.35     30.78 o 
   7   1   7       28.71      -24.73     16.48 o 
   8   1   7      144.09       76.61     23.75 o 
   9   1   7      279.95      291.00     37.28 o 
  10   1   7        6.35       -9.58     34.82 o 
  11   1   7       20.50        8.85     51.03 o 
 -13   2   7      103.17      134.10     42.24 o 
 -12   2   7        2.05       -1.08     31.66 o 
 -11   2   7      377.50      203.75     40.73 o 
 -10   2   7      104.88      142.10     33.69 o 
  -9   2   7       37.97       -9.91     20.59 o 
  -8   2   7      123.92       79.24     23.09 o 
  -7   2   7      237.74      363.21     29.78 o 
  -6   2   7       33.44       23.05     12.18 o 
  -5   2   7     1025.83     1102.45     32.97 o 
  -4   2   7      530.76      441.37     19.26 o 
  -3   2   7     1389.52     1176.44     27.63 o 
  -2   2   7     1874.91     2265.90     37.88 o 
  -1   2   7      852.07     1020.16     30.21 o 
   0   2   7     2397.40     2345.47     47.23 o 
   1   2   7     9155.00     9899.41     90.46 o 
   2   2   7     1237.74     1390.39     27.27 o 
   3   2   7      514.40      458.99     25.99 o 
   4   2   7       16.43      -14.12     11.26 o 
   5   2   7      664.75      625.98     39.90 o 
   6   2   7      538.62      535.01     34.04 o 
   7   2   7     1210.51     1117.32     41.05 o 
   8   2   7       31.04       12.73     22.90 o 
   9   2   7      195.75      240.88     40.65 o 
  10   2   7     1024.03     1123.13     68.59 o 
  11   2   7       12.42      -71.74     68.73 o 
 -13   3   7        6.54       -0.86     35.96 o 
 -12   3   7      171.17      214.03     59.24 o 
 -11   3   7      875.11      922.13     65.56 o 
 -10   3   7      102.72       84.34     32.51 o 
  -9   3   7      779.22      837.13     54.84 o 
  -8   3   7      407.04      385.14     38.88 o 
  -7   3   7      651.51      684.60     40.34 o 
  -6   3   7     1422.53     1219.93     33.94 o 
  -5   3   7      164.13      174.92     14.14 o 
  -4   3   7     3078.34     2986.43     41.41 o 
  -3   3   7     1580.26     1425.39     39.32 o 
  -2   3   7     4796.25     4945.80     90.44 o 
  -1   3   7     9772.67    10527.57    174.62 o 
   0   3   7      509.27      701.63     27.57 o 
   1   3   7     7484.28     7610.18    123.41 o 
   2   3   7     3929.09     4185.10     60.83 o 
   3   3   7       25.47       65.42     18.95 o 
   4   3   7     8042.96     8273.62     99.95 o 
   5   3   7        1.13       -5.44     15.62 o 
   6   3   7     2929.75     2968.49     65.46 o 
   7   3   7      328.91      356.00     41.95 o 
   8   3   7        8.09        3.41     22.83 o 
   9   3   7     1766.59     1540.84     73.90 o 
  10   3   7      135.63      121.66     49.19 o 
  11   3   7      888.84      916.77    127.26 o 
 -13   4   7       75.20       41.88     52.51 o 
 -12   4   7      393.40      410.03     65.95 o 
 -11   4   7      280.67      285.36     42.83 o 
 -10   4   7      862.33      899.20     57.64 o 
  -9   4   7        4.23        3.60     24.33 o 
  -8   4   7      291.79      356.33     37.90 o 
  -7   4   7      561.89      485.77     28.63 o 
  -6   4   7      837.40      826.14     30.20 o 
  -5   4   7     7266.91     7949.60     83.30 o 
  -4   4   7        0.93       -6.27      9.60 o 
  -3   4   7       47.09       41.15     13.08 o 
  -2   4   7     2369.91     2207.08     47.87 o 
  -1   4   7      176.05      230.53     21.35 o 
   0   4   7    23988.94    26174.49    271.28 o 
   1   4   7        0.27      -13.20     12.54 o 
   2   4   7     6957.40     6488.65    149.88 o 
   3   4   7     1915.09     1974.43     40.79 o 
   4   4   7      224.44      204.16     21.04 o 
   5   4   7     4574.35     4728.01     74.59 o 
   6   4   7        0.13      -13.76     18.01 o 
   7   4   7     4158.30     4236.13     79.08 o 
   8   4   7       21.27      -32.35     27.21 o 
   9   4   7      735.05      708.15     71.42 o 
  10   4   7     1622.89     1641.11     86.05 o 
  11   4   7       19.37       38.80     71.24 o 
 -12   5   7      337.55      345.92     62.32 o 
 -11   5   7     1223.86     1064.25     89.60 o 
 -10   5   7        2.39      -10.25     31.42 o 
  -9   5   7     3128.42     3283.70     86.27 o 
  -8   5   7       38.30       12.03     22.89 o 
  -7   5   7     1577.36     1637.26     44.95 o 
  -6   5   7     3445.94     3131.83     59.21 o 
  -5   5   7      464.79      506.59     21.62 o 
  -4   5   7     3797.01     3596.41     51.53 o 
  -3   5   7       46.36        5.28     13.71 o 
  -2   5   7     3285.47     3239.66     61.50 o 
  -1   5   7     3696.90     3264.92     71.00 o 
   0   5   7      809.85      708.33     28.68 o 
   1   5   7     4403.42     4406.88     73.26 o 
   2   5   7       35.69       15.91     15.90 o 
   3   5   7       21.48      -10.84     12.45 o 
   4   5   7     1379.55     1309.04     36.25 o 
   5   5   7      131.71       93.65     20.32 o 
   6   5   7     3736.58     3550.41     81.71 o 
   7   5   7        1.15      -35.52     23.68 o 
   8   5   7       15.64      -12.36     28.15 o 
   9   5   7     1421.12     1510.16     82.24 o 
  10   5   7      436.55      612.61     85.12 o 
 -12   6   7      827.55      720.11    108.62 o 
 -11   6   7      465.67      522.27     67.31 o 
 -10   6   7     1893.68     1585.20     95.49 o 
  -9   6   7      320.93      421.07     58.60 o 
  -8   6   7     1673.92     1759.79     61.17 o 
  -7   6   7     2954.04     2927.12     61.52 o 
  -6   6   7     1230.79     1180.28     39.54 o 
  -5   6   7     8850.30     9076.88     98.07 o 
  -4   6   7      162.63      157.15     17.60 o 
  -3   6   7     1479.96     1345.00     45.84 o 
  -2   6   7     4983.82     5065.84     82.91 o 
  -1   6   7     3746.25     3550.26    102.07 o 
   0   6   7     4788.72     4857.04    140.18 o 
   1   6   7     1439.76     1364.35     69.86 o 
   2   6   7     2847.47     2901.31     59.07 o 
   3   6   7      218.94      156.12     33.28 o 
   4   6   7      808.68      795.63     38.72 o 
   5   6   7     3826.00     3830.02     83.60 o 
   6   6   7       83.91      102.93     27.88 o 
   7   6   7      483.30      442.28     70.82 o 
   8   6   7      135.89      220.81     40.88 o 
   9   6   7      962.64     1064.19     78.81 o 
  10   6   7      193.14      233.29     87.96 o 
 -12   7   7      437.41      422.23     71.57 o 
 -11   7   7      865.34     1056.75     91.75 o 
 -10   7   7        0.87      -10.10     36.82 o 
  -9   7   7     1996.40     1858.67     87.73 o 
  -8   7   7       79.53       43.38     35.00 o 
  -7   7   7     1076.75      911.66     44.39 o 
  -6   7   7     2576.95     2444.02     59.79 o 
  -5   7   7      775.14      682.88     28.00 o 
  -4   7   7     4989.01     4954.84    117.19 o 
  -3   7   7       29.94       32.37     15.21 o 
  -2   7   7      350.55      348.21     27.16 o 
  -1   7   7     2486.23     2587.59     57.31 o 
   0   7   7     1800.76     1909.11     49.11 o 
   1   7   7     2564.75     2322.70    148.92 o 
   2   7   7      234.24      223.35     38.63 o 
   3   7   7     1348.90     1479.51     92.40 o 
   4   7   7      185.56      142.66     28.39 o 
   5   7   7      767.00      766.48     64.20 o 
   6   7   7      207.70      233.73     35.59 o 
   7   7   7       80.49       78.17     33.19 o 
   8   7   7      269.69      192.15     82.11 o 
   9   7   7        7.00       17.77     41.14 o 
  10   7   7      126.00        9.20     74.92 o 
 -11   8   7      356.19      372.20     67.68 o 
 -10   8   7      492.07      529.81     66.98 o 
  -9   8   7      150.27       73.80     44.81 o 
  -8   8   7      631.89      614.51     73.08 o 
  -7   8   7      346.02      474.23     44.29 o 
  -6   8   7      542.61      602.88     46.62 o 
  -5   8   7      403.32      499.58     39.67 o 
  -4   8   7       12.55       -0.11     16.87 o 
  -3   8   7     4359.16     4281.24     70.05 o 
  -2   8   7      386.05      537.30     36.46 o 
  -1   8   7     2958.73     3330.32    174.12 o 
   0   8   7      502.06      569.07     49.78 o 
   1   8   7       40.86       70.63     27.08 o 
   2   8   7      111.90      154.02     32.87 o 
   3   8   7       49.06       23.95     36.79 o 
   4   8   7      782.44      774.19     65.33 o 
   5   8   7       28.20       62.78     41.56 o 
   6   8   7        5.36       12.11     28.66 o 
   7   8   7       91.63      117.23     34.82 o 
   8   8   7       40.95       17.25     64.72 o 
   9   8   7      116.82       91.56     52.65 o 
 -10   9   7       14.95       31.44     44.65 o 
  -9   9   7      135.72      209.53     53.33 o 
  -8   9   7       73.50       21.62     39.41 o 
  -7   9   7       26.37       39.20     28.33 o 
  -6   9   7      514.06      625.56     48.72 o 
  -5   9   7      648.73      822.11     41.23 o 
  -4   9   7      419.91      417.00     37.48 o 
  -3   9   7       37.83       51.24     22.31 o 
  -2   9   7     2397.32     2475.97    204.61 o 
  -1   9   7     1039.97     1065.00     45.60 o 
   0   9   7      543.18      697.64     99.75 o 
   1   9   7      536.16      679.08     67.56 o 
   2   9   7      703.59      866.17    173.67 o 
   3   9   7      383.00      392.59     50.42 o 
   4   9   7        3.10       26.75     34.88 o 
   5   9   7       69.53       46.13     30.01 o 
   6   9   7       67.43       60.06     33.38 o 
   7   9   7       23.25       13.02     33.20 o 
   8   9   7        9.87      -28.55     41.95 o 
   9   9   7        9.94      -32.13     43.02 o 
 -10  10   7        2.55       -1.49     44.66 o 
  -9  10   7        2.57       51.23     63.88 o 
  -8  10   7      276.08      309.14     57.60 o 
  -7  10   7        0.72       10.68     28.37 o 
  -6  10   7       40.86       24.09     27.52 o 
  -5  10   7      145.28      113.46     39.04 o 
  -4  10   7      102.52      125.96     52.59 o 
  -3  10   7        1.33       -5.21     29.10 o 
  -2  10   7      885.08      837.88     62.63 o 
  -1  10   7        1.84       -9.25     32.16 o 
   0  10   7        9.17      -13.99     23.48 o 
   1  10   7     1223.93      992.68     57.72 o 
   2  10   7       62.12       29.31     36.17 o 
   3  10   7        2.12      -37.17     32.44 o 
   4  10   7      113.46      167.65     47.63 o 
   5  10   7       10.23      -23.68     27.78 o 
   6  10   7       48.93       76.39     35.11 o 
   7  10   7        0.04        5.86     41.06 o 
   8  10   7       11.92      -15.45     38.13 o 
  -9  11   7       56.61        5.15     48.03 o 
  -8  11   7       22.91      -48.68     36.11 o 
  -7  11   7       15.29        7.02     30.82 o 
  -6  11   7        7.03      -36.50     33.67 o 
  -5  11   7       85.79       29.74     35.89 o 
  -4  11   7       51.97       74.28     39.47 o 
  -3  11   7        5.44        4.10     33.28 o 
  -2  11   7     1388.16     1258.29     68.23 o 
  -1  11   7        8.47        0.25     35.62 o 
   0  11   7      303.84      345.98     57.28 o 
   1  11   7      113.29       37.61     64.47 o 
   2  11   7       32.62        6.11     36.52 o 
   3  11   7      278.68      371.50     55.10 o 
   4  11   7        0.61      -31.78     38.54 o 
   5  11   7       48.55       45.64     35.83 o 
   6  11   7        5.44        4.79     33.56 o 
   7  11   7        2.38      -61.34     40.89 o 
  -8  12   7        1.23      -21.41     56.36 o 
  -7  12   7      238.46      244.18     70.66 o 
  -6  12   7        3.37       -4.10     40.17 o 
  -5  12   7      556.63      811.24     79.35 o 
  -4  12   7        3.77      -48.08     32.65 o 
  -3  12   7       79.03       61.66     41.57 o 
  -2  12   7      268.72      426.86     60.42 o 
  -1  12   7      120.44       74.33     44.63 o 
   0  12   7      972.72      966.88    148.33 o 
   1  12   7        0.41       10.59     40.39 o 
   2  12   7      252.06      347.16     61.94 o 
   3  12   7        2.20       -1.85     44.16 o 
   4  12   7       56.78       35.26     44.16 o 
   5  12   7      295.83      362.20     57.74 o 
   6  12   7       30.91       70.64     49.13 o 
  -7  13   7      222.75      179.81     52.33 o 
  -6  13   7      454.43      402.57     72.75 o 
  -5  13   7       81.47       54.52     66.39 o 
  -4  13   7      252.25      326.92     59.28 o 
  -3  13   7       13.38       -5.86     41.02 o 
  -2  13   7       59.51       41.67     42.02 o 
  -1  13   7      323.02      336.24     60.13 o 
   0  13   7      531.14      584.24     74.10 o 
   1  13   7        3.80       23.26     42.10 o 
   2  13   7       68.54        9.77     44.64 o 
   3  13   7      229.26      286.43     63.72 o 
   4  13   7       93.85       62.14     53.60 o 
   5  13   7       65.45       75.84     42.67 o 
  -5  14   7      517.42      570.60    111.54 o 
  -4  14   7       15.98      -30.17     42.23 o 
  -3  14   7      174.79      245.57     57.94 o 
  -2  14   7      139.29      133.11     52.29 o 
  -1  14   7       39.71       56.05     49.72 o 
   0  14   7      867.02     1081.94    128.85 o 
   1  14   7       35.96       43.65     50.12 o 
   2  14   7      152.35      191.82     57.17 o 
   3  14   7      109.82      112.69     64.38 o 
 -13   0   8      137.36      107.54     51.71 o 
 -12   0   8      801.66     1002.64     85.67 o 
 -11   0   8     1240.14     1068.17    107.03 o 
 -10   0   8      428.44      448.95    108.62 o 
  -9   0   8     1304.67     1195.36     65.43 o 
  -8   0   8       39.91       35.51     29.64 o 
  -7   0   8     4901.81     4753.69    145.83 o 
  -6   0   8     2124.84     2183.79     69.97 o 
  -5   0   8     4570.29     4357.12     95.26 o 
  -4   0   8     8516.32     8849.57    106.38 o 
  -3   0   8     1243.05     1367.86     32.13 o 
  -2   0   8    16673.75    16454.56    172.89 o 
  -1   0   8      443.35      449.73     36.04 o 
   0   0   8      575.86      600.34     31.74 o 
   1   0   8    20105.31    21103.06    279.06 o 
   2   0   8     2566.21     2115.15     88.47 o 
   3   0   8       47.66       54.39     21.46 o 
   4   0   8     4271.90     4007.44    112.97 o 
   5   0   8     6998.59     6857.42    138.18 o 
   6   0   8     2622.83     2820.34     88.57 o 
   7   0   8      893.62      943.56     92.40 o 
   8   0   8       24.49       20.33     35.88 o 
   9   0   8        3.59       -9.72     37.24 o 
  10   0   8     1351.18     1143.36    131.61 o 
  11   0   8      817.33     1227.65    145.32 o 
 -13   1   8      513.62      696.84     67.97 o 
 -12   1   8      152.04      128.44     35.07 o 
 -11   1   8     1371.19     1296.65     53.99 o 
 -10   1   8      916.46      964.81     51.76 o 
  -9   1   8      645.45      697.45     52.07 o 
  -8   1   8      480.07      548.77     37.48 o 
  -7   1   8       17.31        0.60     17.12 o 
  -6   1   8     3938.30     4077.17     69.20 o 
  -5   1   8     3493.91     3417.90     50.80 o 
  -4   1   8      379.26      385.43     17.59 o 
  -3   1   8     1737.83     1445.74     34.98 o 
  -2   1   8      222.54      208.99     13.59 o 
  -1   1   8     7028.97     7553.31     77.06 o 
   0   1   8     2551.71     2762.03     46.47 o 
   1   1   8     9132.26    10091.96    146.93 o 
   2   1   8    11432.93    11408.27    105.37 o 
   3   1   8        0.86      -12.58      9.66 o 
   4   1   8     8219.68     8218.67     90.43 o 
   5   1   8     2131.36     2047.23     43.21 o 
   6   1   8     2618.25     2647.22     52.27 o 
   7   1   8     3177.17     3217.72     88.93 o 
   8   1   8        7.77      -29.40     21.36 o 
   9   1   8     2758.44     2744.42     84.09 o 
  10   1   8      628.48      711.68     95.65 o 
  11   1   8      340.77      341.06     75.86 o 
 -13   2   8        0.18      -27.25     34.01 o 
 -12   2   8      669.78      716.54    103.93 o 
 -11   2   8       29.16      -23.56     28.96 o 
 -10   2   8      202.03      241.02     39.54 o 
  -9   2   8      794.33      874.86     53.07 o 
  -8   2   8       96.28       63.38     22.34 o 
  -7   2   8     2492.35     2309.94     54.94 o 
  -6   2   8      159.85      143.17     17.37 o 
  -5   2   8     5188.61     5075.40     68.90 o 
  -4   2   8      559.81      435.97     29.26 o 
  -3   2   8      701.20      709.96     23.28 o 
  -2   2   8    10097.84    10644.16    109.86 o 
  -1   2   8      440.74      488.10     25.72 o 
   0   2   8     4750.22     4848.00     73.28 o 
   1   2   8      100.18       64.45     13.64 o 
   2   2   8     2809.58     2912.93     41.93 o 
   3   2   8     2396.59     1994.46     42.11 o 
   4   2   8       75.24       73.43     15.09 o 
   5   2   8     3985.69     3993.87     61.42 o 
   6   2   8     1943.89     1856.94     59.77 o 
   7   2   8      381.56      475.32     37.05 o 
   8   2   8      135.45      145.80     34.44 o 
   9   2   8       33.66       49.45     34.37 o 
  10   2   8     1329.43     1464.35     70.19 o 
  11   2   8      469.11      443.83    113.22 o 
 -13   3   8       24.19      -45.55     33.47 o 
 -12   3   8        0.11      -37.90     29.54 o 
 -11   3   8      615.89      701.15     82.39 o 
 -10   3   8      345.39      279.69     41.34 o 
  -9   3   8       28.36       -4.83     23.85 o 
  -8   3   8        7.24       -0.70     18.84 o 
  -7   3   8      257.65      288.95     33.15 o 
  -6   3   8     1656.93     1713.76     55.20 o 
  -5   3   8        3.32        2.62      9.84 o 
  -4   3   8     5560.75     5828.47     76.92 o 
  -3   3   8      802.46      719.46     24.71 o 
  -2   3   8       42.60       49.64     12.60 o 
  -1   3   8     6389.69     6599.98    126.49 o 
   0   3   8       57.59       84.21     18.32 o 
   1   3   8     1181.16     1083.17     35.91 o 
   2   3   8     2389.53     2290.12     41.20 o 
   3   3   8       94.59      113.65     17.62 o 
   4   3   8      843.14      767.25     28.78 o 
   5   3   8       61.69       46.09     17.96 o 
   6   3   8      907.16      899.39     36.17 o 
   7   3   8      971.07     1004.61     63.41 o 
   8   3   8      173.95      146.83     36.27 o 
   9   3   8     1236.03     1241.76     74.02 o 
  10   3   8       78.93       29.93     45.51 o 
  11   3   8       43.80       -1.00     80.10 o 
 -13   4   8       18.71      -25.57     47.58 o 
 -12   4   8       28.81       53.63     66.31 o 
 -11   4   8       19.82      -29.67     30.85 o 
 -10   4   8       33.49       21.44     28.22 o 
  -9   4   8      241.09      253.57     36.45 o 
  -8   4   8     1151.65     1206.31     51.67 o 
  -7   4   8      953.03     1055.35     45.35 o 
  -6   4   8      360.50      381.04     27.25 o 
  -5   4   8      184.71      216.15     17.86 o 
  -4   4   8      784.10      765.59     27.37 o 
  -3   4   8     1443.93     1507.16     42.06 o 
  -2   4   8      886.57     1036.53     41.97 o 
  -1   4   8     3070.49     3023.94     59.71 o 
   0   4   8     2524.21     2509.38     68.76 o 
   1   4   8     3509.93     3740.90     68.70 o 
   2   4   8      967.13      902.74     34.54 o 
   3   4   8       13.91       -8.99     12.59 o 
   4   4   8      202.15      152.45     20.57 o 
   5   4   8       43.92       -3.38     17.04 o 
   6   4   8       48.98       18.78     20.38 o 
   7   4   8       49.69       76.59     53.60 o 
   8   4   8      186.14      182.92     47.51 o 
   9   4   8        8.48       20.81     41.41 o 
  10   4   8      122.74      140.10     56.41 o 
 -12   5   8        0.29      -16.44     41.44 o 
 -11   5   8        1.63       -1.06     50.92 o 
 -10   5   8      110.47       80.83     32.54 o 
  -9   5   8       61.29       39.77     27.04 o 
  -8   5   8        0.19        7.81     22.63 o 
  -7   5   8      107.48      119.80     25.71 o 
  -6   5   8       29.74       17.88     16.79 o 
  -5   5   8       76.90       52.58     14.76 o 
  -4   5   8      707.31      721.62     29.17 o 
  -3   5   8     1024.81      968.64     35.46 o 
  -2   5   8      155.86      169.35     24.23 o 
  -1   5   8      687.35      662.35     29.57 o 
   0   5   8      180.38      127.32     20.38 o 
   1   5   8      915.81      940.44     87.57 o 
   2   5   8      707.59      743.08     32.70 o 
   3   5   8      115.82      130.28     19.02 o 
   4   5   8        4.77      -14.45     14.92 o 
   5   5   8       34.50       14.21     22.22 o 
   6   5   8       11.26       11.22     25.05 o 
   7   5   8       66.80       77.02     39.39 o 
   8   5   8      189.46      179.93     55.86 o 
   9   5   8        3.43        4.86     41.77 o 
  10   5   8       43.10       60.67     51.17 o 
 -12   6   8       58.07       41.37     49.56 o 
 -11   6   8       64.13       11.70     43.29 o 
 -10   6   8      358.72      379.11     61.54 o 
  -9   6   8      171.60      125.49     44.88 o 
  -8   6   8     1297.40     1302.36     86.55 o 
  -7   6   8      420.48      485.94     38.22 o 
  -6   6   8       10.54       12.35     18.10 o 
  -5   6   8       37.21       30.93     14.99 o 
  -4   6   8       10.09       11.69     13.41 o 
  -3   6   8      173.94      233.81     51.59 o 
  -2   6   8      960.61     1045.54     37.24 o 
  -1   6   8       31.36       15.94     16.25 o 
   0   6   8     1649.90     1605.35     44.72 o 
   1   6   8      430.15      419.80     33.44 o 
   2   6   8       81.49      121.43     21.83 o 
   3   6   8       43.83       12.20     50.92 o 
   4   6   8       89.38       97.24     25.32 o 
   5   6   8      992.99      973.65     46.59 o 
   6   6   8       26.47       13.30     26.31 o 
   7   6   8        1.20      -45.17     30.11 o 
   8   6   8        1.44      -50.90     33.94 o 
   9   6   8       91.90      132.13     51.36 o 
  10   6   8       13.24      -58.19     44.00 o 
 -11   7   8      354.02      419.84     68.58 o 
 -10   7   8       10.16       31.12     40.17 o 
  -9   7   8      466.70      487.62     63.97 o 
  -8   7   8      228.87      297.44     52.98 o 
  -7   7   8      174.51      153.52     32.36 o 
  -6   7   8     1415.92     1448.74     44.14 o 
  -5   7   8      966.78      898.86     30.31 o 
  -4   7   8       26.13       13.02     16.43 o 
  -3   7   8      141.50      120.61     26.32 o 
  -2   7   8        7.60      -14.67     15.34 o 
  -1   7   8     1048.43     1070.60     45.89 o 
   0   7   8     1787.31     1895.62     87.44 o 
   1   7   8        2.41      -21.17     22.98 o 
   2   7   8       38.20       34.49     27.64 o 
   3   7   8      202.32      263.28     42.49 o 
   4   7   8      555.06      654.00     46.35 o 
   5   7   8        5.52       14.57     24.96 o 
   6   7   8       89.54       58.15     30.06 o 
   7   7   8      155.97      166.99     50.84 o 
   8   7   8       13.49        0.13     43.33 o 
   9   7   8      183.18      275.90     62.00 o 
 -11   8   8      111.30      121.05    106.53 o 
 -10   8   8      322.85      417.12    111.88 o 
  -9   8   8     1206.56     1143.96     91.06 o 
  -8   8   8        1.15      -19.16     34.42 o 
  -7   8   8     1001.71      856.12    118.30 o 
  -6   8   8      903.59      993.39     48.53 o 
  -5   8   8     2715.78     2501.75     56.99 o 
  -4   8   8     2123.31     2199.90     50.54 o 
  -3   8   8        9.31       -4.60     17.35 o 
  -2   8   8     1236.98     1133.14     36.42 o 
  -1   8   8      316.22      397.80     78.18 o 
   0   8   8     2740.91     2625.21    169.16 o 
   1   8   8      303.22      309.09     43.46 o 
   2   8   8        0.97      -12.04     26.36 o 
   3   8   8      835.43      944.23     64.29 o 
   4   8   8      421.65      432.61     41.99 o 
   5   8   8       78.34       56.94     30.40 o 
   6   8   8     1068.33     1161.19    108.37 o 
   7   8   8      138.65       94.43     48.04 o 
   8   8   8       46.40       73.69     98.08 o 
   9   8   8       80.55       90.83     54.85 o 
 -10   9   8      283.76      224.09     62.29 o 
  -9   9   8      211.77      231.03     53.89 o 
  -8   9   8      335.59      372.71     79.35 o 
  -7   9   8       12.13       -9.23     27.97 o 
  -6   9   8      593.21      712.45     63.47 o 
  -5   9   8     1609.43     1531.62     47.48 o 
  -4   9   8       42.73       31.88     24.90 o 
  -3   9   8      602.17      685.49     43.64 o 
  -2   9   8      297.74      290.31     42.65 o 
  -1   9   8     1469.56     1540.26     66.29 o 
   0   9   8      809.32      701.71     77.60 o 
   1   9   8        5.43        7.19     26.17 o 
   2   9   8     2371.29     2173.34    229.36 o 
   3   9   8        0.05       -5.26     30.08 o 
   4   9   8     1451.72     1599.56     78.34 o 
   5   9   8     1486.27     1390.81     59.22 o 
   6   9   8      255.43      316.98     57.32 o 
   7   9   8      341.02      379.50     62.32 o 
   8   9   8        2.76      -30.74     41.71 o 
 -10  10   8      207.06      197.62     59.12 o 
  -9  10   8      649.43      605.38     71.24 o 
  -8  10   8      184.77      302.25     59.12 o 
  -7  10   8      394.06      419.36     47.52 o 
  -6  10   8        7.77      -29.48     27.84 o 
  -5  10   8      374.73      378.17     40.59 o 
  -4  10   8      357.97      377.67     49.79 o 
  -3  10   8      250.21      210.11     42.78 o 
  -2  10   8       30.10       40.59     31.93 o 
  -1  10   8      101.31       79.95     38.00 o 
   0  10   8     3079.04     3035.22    143.57 o 
   1  10   8      960.99      839.49    107.70 o 
   2  10   8     1406.64     1253.50     67.33 o 
   3  10   8     1360.23     1360.84     72.00 o 
   4  10   8       14.11       23.45     38.31 o 
   5  10   8     1609.89     1575.13     65.10 o 
   6  10   8      489.15      499.58     67.82 o 
   7  10   8      221.55      250.53     59.03 o 
  -9  11   8      225.94      268.09     60.79 o 
  -8  11   8       32.80       64.76     67.90 o 
  -7  11   8        1.67      -41.09     27.39 o 
  -6  11   8      896.42      896.67     96.41 o 
  -5  11   8       21.05       -4.01     52.34 o 
  -4  11   8      284.87      400.11     55.28 o 
  -3  11   8      374.82      462.71     58.52 o 
  -2  11   8      463.62      379.65     54.63 o 
  -1  11   8      426.49      559.77    105.11 o 
   0  11   8      415.67      519.49     63.71 o 
   1  11   8      528.78      594.87    127.68 o 
   2  11   8      350.66      375.57     73.08 o 
   3  11   8       29.66      -33.16     33.77 o 
   4  11   8      658.37      783.65     77.19 o 
   5  11   8      533.20      637.07     73.91 o 
   6  11   8      149.58      124.32     52.10 o 
   7  11   8      148.86      246.85     59.62 o 
  -8  12   8        9.47      -80.77     53.85 o 
  -7  12   8      166.51      145.59     50.83 o 
  -6  12   8       89.73       37.54     43.63 o 
  -5  12   8      542.26      592.00    100.34 o 
  -4  12   8      189.01      115.63     44.82 o 
  -3  12   8        2.99      -13.09     37.53 o 
  -2  12   8      794.17      923.47     78.16 o 
  -1  12   8       25.81       30.96     41.81 o 
   0  12   8      617.32      560.35     91.06 o 
   1  12   8      413.38      395.58     66.18 o 
   2  12   8       56.81       50.29     45.28 o 
   3  12   8      434.13      464.90     91.31 o 
   4  12   8        8.69      -28.09     41.49 o 
   5  12   8      228.59      216.52     59.12 o 
   6  12   8       76.63       22.38     46.44 o 
  -6  13   8      166.05      152.80     54.64 o 
  -5  13   8       73.85       23.25     66.22 o 
  -4  13   8       49.88       59.81     42.56 o 
  -3  13   8      105.35       69.70     45.49 o 
  -2  13   8        2.34      -34.25     39.74 o 
  -1  13   8      724.41      668.85     78.57 o 
   0  13   8        8.05       -4.09     43.14 o 
   1  13   8       16.44      -30.95     41.83 o 
   2  13   8       93.60       54.02     51.97 o 
   3  13   8       43.63       63.88     54.14 o 
   4  13   8      169.34       55.97     56.69 o 
  -4  14   8       67.17       70.82     46.78 o 
  -3  14   8       39.66       63.10     46.25 o 
  -2  14   8       26.29      -17.37     69.90 o 
  -1  14   8       43.19        1.76     47.95 o 
   0  14   8        8.56       11.23     46.43 o 
   1  14   8      144.60      156.77     61.04 o 
   2  14   8       81.28       84.25     55.57 o 
 -13   1   9       17.46       -0.52     36.57 o 
 -12   1   9      112.37       88.49     32.78 o 
 -11   1   9        0.93      -11.74     25.68 o 
 -10   1   9      275.02      253.65     35.06 o 
  -9   1   9       93.86      145.04     27.75 o 
  -8   1   9       69.01        8.94     18.71 o 
  -7   1   9      844.02      749.97     35.03 o 
  -6   1   9       97.05       98.04     19.46 o 
  -5   1   9     2744.08     2799.61     56.47 o 
  -4   1   9      951.40      994.58     24.56 o 
  -3   1   9     1511.44     1500.67     25.39 o 
  -2   1   9        1.27       25.55      9.59 o 
  -1   1   9       53.55       16.77      8.92 o 
   0   1   9     2187.35     2130.91     44.46 o 
   1   1   9       66.67       82.38     18.13 o 
   2   1   9      187.49      190.33     26.33 o 
   3   1   9        3.92      -16.42     13.78 o 
   4   1   9      252.90      221.20     19.92 o 
   5   1   9      416.92      375.72     26.17 o 
   6   1   9        9.36       22.25     21.59 o 
   7   1   9      311.16      271.47     34.24 o 
   8   1   9       81.96       25.13     27.48 o 
   9   1   9       37.37       82.11     38.72 o 
  10   1   9       73.12       96.82     53.01 o 
 -13   2   9       35.09       15.49     36.45 o 
 -12   2   9       31.11       50.26     35.23 o 
 -11   2   9      632.52      637.14     56.32 o 
 -10   2   9        0.88      -39.11     26.07 o 
  -9   2   9     1231.29     1378.39     79.88 o 
  -8   2   9      881.87      791.02     36.68 o 
  -7   2   9     1164.41     1375.05     43.64 o 
  -6   2   9     2424.44     2327.12     81.61 o 
  -5   2   9     1499.25     1648.16     37.31 o 
  -4   2   9     2498.97     2457.56     45.23 o 
  -3   2   9      888.07      896.25     26.95 o 
  -2   2   9      319.55      326.59     23.55 o 
  -1   2   9     7380.70     7574.50     86.26 o 
   0   2   9      184.82      197.08     28.00 o 
   1   2   9      575.95      522.30     30.49 o 
   2   2   9      695.86      583.93     19.81 o 
   3   2   9        3.24        4.38     11.02 o 
   4   2   9      765.47      807.81     27.08 o 
   5   2   9        0.96       -5.34     14.90 o 
   6   2   9     1998.22     1801.76     60.51 o 
   7   2   9      139.14      175.58     44.35 o 
   8   2   9      100.88       79.24     33.83 o 
   9   2   9      510.59      578.65     71.67 o 
  10   2   9       58.82       80.92     51.84 o 
 -13   3   9       42.27      -27.45     32.71 o 
 -12   3   9      334.96      431.60     53.05 o 
 -11   3   9        2.82      -39.03     28.19 o 
 -10   3   9      713.81      702.18     66.19 o 
  -9   3   9       65.23       71.62     28.56 o 
  -8   3   9      104.53      105.96     28.94 o 
  -7   3   9     3835.41     3707.40     83.44 o 
  -6   3   9      563.29      611.20     45.00 o 
  -5   3   9     5828.46     5786.29     92.02 o 
  -4   3   9     2993.32     3255.98     55.01 o 
  -3   3   9      126.07       50.71     18.51 o 
  -2   3   9    16959.89    17880.80    242.88 o 
  -1   3   9       32.02      -12.47     13.19 o 
   0   3   9      646.40      633.09     39.39 o 
   1   3   9     1876.40     2138.19     66.80 o 
   2   3   9     5184.91     5242.92     88.32 o 
   3   3   9      405.88      400.85     23.26 o 
   4   3   9     1154.38     1178.20     35.34 o 
   5   3   9     5139.70     4900.25     95.73 o 
   6   3   9       78.39       91.64     29.39 o 
   7   3   9     1586.43     1591.37     61.67 o 
   8   3   9       63.84       44.06     38.53 o 
   9   3   9      832.75      903.18    105.44 o 
  10   3   9      779.03      745.92    102.26 o 
 -12   4   9      246.70      176.69     44.09 o 
 -11   4   9     1300.16     1274.21     63.31 o 
 -10   4   9        0.01      -37.14     24.76 o 
  -9   4   9     1813.94     1738.64     64.86 o 
  -8   4   9       73.85      116.65     28.40 o 
  -7   4   9      700.56      716.53     49.53 o 
  -6   4   9     4414.02     4523.77    114.56 o 
  -5   4   9        0.60        3.03     11.17 o 
  -4   4   9     2953.37     2892.67     53.27 o 
  -3   4   9     2325.16     2506.44     48.38 o 
  -2   4   9     2288.44     2265.66     68.74 o 
  -1   4   9     3046.21     3127.17     63.15 o 
   0   4   9      642.44      595.47     42.72 o 
   1   4   9     6437.66     6002.60     95.60 o 
   2   4   9     1132.59     1158.20     31.67 o 
   3   4   9     2147.61     2062.92     44.04 o 
   4   4   9     3050.73     2979.11     56.58 o 
   5   4   9      339.82      376.66     36.55 o 
   6   4   9     3266.00     3217.06    100.39 o 
   7   4   9      366.85      453.32     58.96 o 
   8   4   9      241.84      365.77    121.91 o 
   9   4   9     1294.73     1252.87     77.89 o 
  10   4   9       15.51      -62.13     41.42 o 
 -12   5   9      789.18      924.29    173.84 o 
 -11   5   9      259.66      236.53     54.71 o 
 -10   5   9     1426.82     1433.85     62.36 o 
  -9   5   9      357.13      330.83     41.55 o 
  -8   5   9      345.65      354.23     39.19 o 
  -7   5   9     2198.19     2214.53     72.59 o 
  -6   5   9      785.34      709.37     31.68 o 
  -5   5   9     5868.48     5966.30     73.62 o 
  -4   5   9      337.87      331.31     30.51 o 
  -3   5   9      708.10      544.00     34.37 o 
  -2   5   9     2336.72     2526.13     57.49 o 
  -1   5   9     1788.64     1862.00     48.95 o 
   0   5   9     2457.67     2148.50     53.11 o 
   1   5   9      472.84      567.50     36.87 o 
   2   5   9     2073.11     2059.20     58.35 o 
   3   5   9      922.46      818.23     30.43 o 
   4   5   9     1227.05     1191.18     37.62 o 
   5   5   9     3029.54     3055.33     98.21 o 
   6   5   9       15.79       -6.15     32.67 o 
   7   5   9     1513.73     1450.73     76.41 o 
   8   5   9      153.05       97.56     44.64 o 
   9   5   9      469.86      586.36     73.01 o 
  10   5   9      609.72      800.54     87.55 o 
 -12   6   9      385.49      328.09     67.40 o 
 -11   6   9     1324.26     1433.18    123.58 o 
 -10   6   9       80.38       37.51     44.19 o 
  -9   6   9     2005.15     1934.34     88.74 o 
  -8   6   9      117.76      146.83     32.77 o 
  -7   6   9      862.91      840.19     45.82 o 
  -6   6   9     2669.35     2650.39     79.99 o 
  -5   6   9      195.55      183.36     20.07 o 
  -4   6   9     2459.84     2556.65     46.60 o 
  -3   6   9      923.51      830.07     36.41 o 
  -2   6   9      811.00      742.78     48.23 o 
  -1   6   9     1882.38     1772.93     49.23 o 
   0   6   9       48.65       63.90     20.16 o 
   1   6   9      657.95      689.25     34.50 o 
   2   6   9      494.38      512.13     66.09 o 
   3   6   9      590.62      563.35     35.34 o 
   4   6   9      887.51      924.20     41.78 o 
   5   6   9      149.91      104.17     81.53 o 
   6   6   9     1090.67     1094.01    120.91 o 
   7   6   9       23.38      -12.84     36.06 o 
   8   6   9       10.51      -21.77     38.49 o 
   9   6   9      359.29      418.15     66.72 o 
 -11   7   9      324.43      308.20     63.46 o 
 -10   7   9     1764.82     1920.18     95.07 o 
  -9   7   9      148.87       82.25     42.67 o 
  -8   7   9      977.39     1071.67     66.67 o 
  -7   7   9      730.92      641.31     49.66 o 
  -6   7   9       80.79       50.36     31.42 o 
  -5   7   9     2713.75     2634.05     50.05 o 
  -4   7   9      139.26      147.14     19.94 o 
  -3   7   9      841.10      810.53     36.62 o 
  -2   7   9      747.06      677.43     35.68 o 
  -1   7   9      101.75       47.06     20.11 o 
   0   7   9     3207.32     3419.47    224.77 o 
   1   7   9        9.56      -15.92     55.27 o 
   2   7   9     2044.97     1850.54     74.59 o 
   3   7   9      225.17      232.10     42.29 o 
   4   7   9      224.53      194.27     31.91 o 
   5   7   9     1211.06     1186.55     95.49 o 
   6   7   9       24.83      -11.47     36.10 o 
   7   7   9      224.77      203.52     47.65 o 
   8   7   9      243.60      349.17     61.43 o 
   9   7   9      165.76      170.41     56.95 o 
 -11   8   9       80.69       96.03     51.85 o 
 -10   8   9       43.82       67.33     47.71 o 
  -9   8   9     1107.63     1280.10     77.92 o 
  -8   8   9      209.45      301.69     56.57 o 
  -7   8   9      300.83      287.68     38.93 o 
  -6   8   9     1363.21     1297.22     53.30 o 
  -5   8   9      546.63      548.58     36.86 o 
  -4   8   9      934.85      916.62     35.36 o 
  -3   8   9        8.49      -22.32     15.80 o 
  -2   8   9      532.53      624.37     35.43 o 
  -1   8   9        4.90      -28.85     27.26 o 
   0   8   9      283.42      281.94     43.95 o 
   1   8   9      555.64      728.37    156.19 o 
   2   8   9     1174.32     1137.31     62.80 o 
   3   8   9       20.67      -10.85     31.49 o 
   4   8   9      156.69      236.99     47.80 o 
   5   8   9       16.36        9.43     34.98 o 
   6   8   9      191.73      124.96     48.36 o 
   7   8   9       70.44       23.29     44.42 o 
   8   8   9       17.18        0.01     42.68 o 
 -10   9   9       46.53       16.58     51.42 o 
  -9   9   9       39.65       83.77     47.70 o 
  -8   9   9      962.83     1086.72     85.65 o 
  -7   9   9      328.49      400.54     62.76 o 
  -6   9   9       10.73       14.19     26.84 o 
  -5   9   9      824.30      818.70     63.20 o 
  -4   9   9      121.07       65.94     25.87 o 
  -3   9   9      110.45      131.48     28.28 o 
  -2   9   9      144.44      164.06     32.45 o 
  -1   9   9        3.64      -54.06     36.04 o 
   0   9   9      109.18      126.64     38.83 o 
   1   9   9        1.29      -21.18     31.18 o 
   2   9   9      402.62      443.01     54.69 o 
   3   9   9      315.79      508.16    103.93 o 
   4   9   9       77.93       61.56     40.72 o 
   5   9   9        9.65       12.71     40.05 o 
   6   9   9        1.78        8.31     39.38 o 
   7   9   9       33.15       -3.91     42.71 o 
   8   9   9      320.28      423.84     70.00 o 
  -9  10   9       14.30       18.02     46.47 o 
  -8  10   9        5.90       45.32     42.83 o 
  -7  10   9       31.74       -0.95     31.38 o 
  -6  10   9       63.90       35.80     31.29 o 
  -5  10   9      590.49      681.02     89.13 o 
  -4  10   9      129.53      122.60     38.13 o 
  -3  10   9       84.45       74.04     37.60 o 
  -2  10   9      603.56      716.21     65.14 o 
  -1  10   9      124.63       98.56     40.38 o 
   0  10   9      215.28      318.50     49.52 o 
   1  10   9        7.54      -23.84     29.39 o 
   2  10   9       61.44      -26.20     34.09 o 
   3  10   9        0.33      -12.89     35.19 o 
   4  10   9        4.90      -24.24     36.90 o 
   5  10   9        9.75       -0.75     41.04 o 
   6  10   9       68.01       85.01     45.87 o 
   7  10   9        0.62      -25.64     43.46 o 
  -9  11   9       27.88       -3.68     45.11 o 
  -8  11   9       33.20      -44.06     39.07 o 
  -7  11   9       18.71      -36.71     35.47 o 
  -6  11   9        3.10      -30.98     36.37 o 
  -5  11   9      813.68      561.23     89.64 o 
  -4  11   9      194.64      169.78     44.22 o 
  -3  11   9      256.84      335.36     71.24 o 
  -2  11   9        2.28      -45.90     34.46 o 
  -1  11   9        9.20      -28.65     36.33 o 
   0  11   9     1193.20     1078.17     70.96 o 
   1  11   9      146.00      163.31     46.82 o 
   2  11   9        3.42      -43.30     36.79 o 
   3  11   9        5.17      -49.33     59.62 o 
   4  11   9       10.79      -27.77     39.52 o 
   5  11   9      170.96      211.69     56.08 o 
   6  11   9       17.63       24.03     52.51 o 
  -7  12   9       91.06      -13.40     45.91 o 
  -6  12   9       81.70       60.46     46.11 o 
  -5  12   9        0.21      -38.80     50.17 o 
  -4  12   9      323.67      303.74     57.19 o 
  -3  12   9       32.95      -19.20     36.36 o 
  -2  12   9        2.55       -1.20     37.87 o 
  -1  12   9       66.30       33.00     66.81 o 
   0  12   9      180.37      112.93     51.13 o 
   1  12   9       24.77       17.64     46.76 o 
   2  12   9       22.22      -38.80     46.99 o 
   3  12   9       49.58       20.57     57.70 o 
   4  12   9       89.76      117.84     52.25 o 
   5  12   9        2.82        2.88     45.21 o 
  -6  13   9       28.61      -48.90     41.54 o 
  -5  13   9      454.03      297.00     83.11 o 
  -4  13   9       18.91        9.88     41.07 o 
  -3  13   9      179.50      172.02     50.86 o 
  -2  13   9       50.71       16.18     44.38 o 
  -1  13   9        3.79      -55.33     36.89 o 
   0  13   9     1160.19     1170.78    320.08 o 
   1  13   9        0.93      -24.59     41.57 o 
   2  13   9       26.93      -26.02     45.68 o 
   3  13   9      113.08      172.74     61.54 o 
  -3  14   9       96.90       57.67     52.43 o 
  -2  14   9       13.63      -49.92     41.03 o 
  -1  14   9      127.44      167.85     60.75 o 
   0  14   9        0.13       -4.97     47.40 o 
   1  14   9       77.47      142.45     58.08 o 
 -13   0  10      243.36      194.48     58.45 o 
 -12   0  10       65.31       14.02     43.68 o 
 -11   0  10     1617.89     1446.70    135.37 o 
 -10   0  10     2732.29     2735.75    101.15 o 
  -9   0  10      384.48      315.93     50.39 o 
  -8   0  10       31.37       10.72     28.14 o 
  -7   0  10     1192.50     1135.57     74.84 o 
  -6   0  10     8449.67     8740.03    160.72 o 
  -5   0  10     4829.87     4701.06     71.55 o 
  -4   0  10     1011.74      894.01     29.87 o 
  -3   0  10      631.07      507.19     23.86 o 
  -2   0  10      796.61      832.24     35.30 o 
  -1   0  10     8904.45     8496.40    141.85 o 
   0   0  10     5172.43     5183.06    105.27 o 
   1   0  10     2232.57     2198.86     66.90 o 
   2   0  10     8553.03     8635.10    153.78 o 
   3   0  10       30.47        5.96     23.83 o 
   4   0  10     3608.69     3640.64     97.76 o 
   5   0  10      991.30      906.44     52.96 o 
   6   0  10     1527.70     1499.30     97.83 o 
   7   0  10     2270.02     2314.69     90.63 o 
   8   0  10       64.05       53.61     41.55 o 
   9   0  10     1508.41     1397.08     88.55 o 
  10   0  10      375.54      497.78     70.48 o 
 -13   1  10       11.88       42.96     37.74 o 
 -12   1  10      932.53     1038.46    109.53 o 
 -11   1  10      463.85      524.37     46.74 o 
 -10   1  10     1079.33     1034.48     47.25 o 
  -9   1  10     2601.36     2672.77     67.88 o 
  -8   1  10       60.28       33.36     21.25 o 
  -7   1  10     5725.23     5989.59     93.96 o 
  -6   1  10     1449.63     1325.22     40.24 o 
  -5   1  10     3514.98     3647.32     53.46 o 
  -4   1  10     3218.50     3143.49     46.13 o 
  -3   1  10       16.41        0.13      9.79 o 
  -2   1  10    20964.13    22842.23    185.02 o 
  -1   1  10     4532.07     4040.91     50.53 o 
   0   1  10     3616.42     3687.09     60.60 o 
   1   1  10     7123.52     7146.05     93.87 o 
   2   1  10      718.30      822.88     44.24 o 
   3   1  10     1222.29      904.14     34.36 o 
   4   1  10       17.61        3.43     17.56 o 
   5   1  10     2807.87     2665.83     61.37 o 
   6   1  10     2674.12     2781.66     66.53 o 
   7   1  10      140.42       93.54     28.39 o 
   8   1  10       52.75       81.84     31.56 o 
   9   1  10      192.04      207.48     45.39 o 
  10   1  10      180.89      155.58     45.94 o 
 -13   2  10      136.24       91.88     42.33 o 
 -12   2  10       15.85       27.74     35.33 o 
 -11   2  10      724.08      668.18    124.18 o 
 -10   2  10      573.63      504.62     48.94 o 
  -9   2  10      454.99      485.95     57.04 o 
  -8   2  10      183.89      190.36     32.20 o 
  -7   2  10        0.87        2.00     20.46 o 
  -6   2  10     3310.69     3163.21    100.59 o 
  -5   2  10      345.26      433.32     25.75 o 
  -4   2  10     3349.76     3440.40     56.33 o 
  -3   2  10     3460.71     3043.71     74.13 o 
  -2   2  10     1613.25     1773.85     51.88 o 
  -1   2  10     6362.07     6408.17     70.82 o 
   0   2  10      900.73      865.88     30.03 o 
   1   2  10     2575.14     2505.12     50.92 o 
   2   2  10     5094.76     5167.98     78.95 o 
   3   2  10        2.99       -2.31     15.67 o 
   4   2  10     3774.75     3610.33     69.19 o 
   5   2  10     2229.40     2266.24     57.13 o 
   6   2  10      727.80      768.85     71.17 o 
   7   2  10     1602.35     1493.66     94.82 o 
   8   2  10      167.41      145.32     38.31 o 
   9   2  10      394.36      413.58     54.75 o 
  10   2  10      137.05       67.30     77.18 o 
 -13   3  10       14.79       -0.04     34.69 o 
 -12   3  10      159.01      188.02     44.15 o 
 -11   3  10        1.95      -13.29     29.85 o 
 -10   3  10      271.33      186.71     46.02 o 
  -9   3  10      480.32      428.19     44.49 o 
  -8   3  10      940.59      841.92     70.97 o 
  -7   3  10     2651.88     2677.69     71.22 o 
  -6   3  10      111.43       97.32     25.30 o 
  -5   3  10     1088.05     1163.79     41.20 o 
  -4   3  10     3121.43     3169.66     55.38 o 
  -3   3  10      940.85     1174.42     32.85 o 
  -2   3  10      763.28      648.75     25.62 o 
  -1   3  10      493.81      397.36     42.38 o 
   0   3  10      505.44      533.68     33.10 o 
   1   3  10     1259.07     1140.64     28.05 o 
   2   3  10      563.08      504.17     30.34 o 
   3   3  10      838.69      814.66     38.37 o 
   4   3  10      572.40      641.79     50.11 o 
   5   3  10      864.91      859.61     51.08 o 
   6   3  10     1161.20     1095.01     50.96 o 
   7   3  10        4.78      -29.39     27.35 o 
   8   3  10      320.68      354.11     58.62 o 
   9   3  10       38.55       11.47     38.84 o 
  10   3  10      240.56      227.84     59.76 o 
 -12   4  10        5.75      -22.36     33.30 o 
 -11   4  10      107.03       79.23     35.44 o 
 -10   4  10      472.11      494.35     51.46 o 
  -9   4  10        0.46       -3.36     25.45 o 
  -8   4  10       36.40       10.04     22.36 o 
  -7   4  10       21.62       17.25     22.93 o 
  -6   4  10       48.02       20.49     17.32 o 
  -5   4  10     1968.35     2059.99     47.17 o 
  -4   4  10      757.81      817.97     38.49 o 
  -3   4  10        5.99      -18.50     12.92 o 
  -2   4  10      746.41      758.94     34.00 o 
  -1   4  10       31.43        8.00     16.26 o 
   0   4  10      129.67       55.25     19.64 o 
   1   4  10      313.55      298.98     34.55 o 
   2   4  10      243.40      290.61     22.35 o 
   3   4  10      517.53      572.09     40.19 o 
   4   4  10       61.42       45.74     22.92 o 
   5   4  10      743.61      828.87     47.60 o 
   6   4  10       62.49        3.48     27.85 o 
   7   4  10       63.34       59.84     42.43 o 
   8   4  10      718.70      709.53     97.83 o 
   9   4  10      231.37      204.53     53.95 o 
  10   4  10        1.68       27.88     47.43 o 
 -12   5  10       12.73        5.58     40.01 o 
 -11   5  10      109.44       90.38     47.78 o 
 -10   5  10      168.96      245.20     42.14 o 
  -9   5  10        0.17       12.65     27.93 o 
  -8   5  10      337.45      298.00     37.11 o 
  -7   5  10       10.14      -17.64     21.25 o 
  -6   5  10      211.56      216.81     25.90 o 
  -5   5  10       96.42       64.22     19.72 o 
  -4   5  10      450.10      390.93     32.06 o 
  -3   5  10      877.31      845.57     30.97 o 
  -2   5  10       23.55        7.08     17.70 o 
  -1   5  10        2.59      -19.55     15.30 o 
   0   5  10     1169.78     1163.29     42.16 o 
   1   5  10      204.57      194.51     26.18 o 
   2   5  10       74.06       75.77     22.54 o 
   3   5  10        0.79      -15.27     20.07 o 
   4   5  10       12.77       -7.03     22.62 o 
   5   5  10        4.55       12.14     31.39 o 
   6   5  10      106.18       60.66     39.01 o 
   7   5  10       88.97       48.45     41.04 o 
   8   5  10       56.85       89.10     63.55 o 
   9   5  10       22.28       19.27     47.10 o 
 -12   6  10       45.97       48.03     49.97 o 
 -11   6  10        0.89       42.34     45.61 o 
 -10   6  10        1.00      -46.98     32.91 o 
  -9   6  10      216.98      233.32     40.44 o 
  -8   6  10       36.63      -19.20     24.14 o 
  -7   6  10        0.08      -25.67     22.75 o 
  -6   6  10      649.36      596.42     37.19 o 
  -5   6  10      700.37      799.23     35.77 o 
  -4   6  10        7.32       18.43     17.10 o 
  -3   6  10      640.39      685.73     34.82 o 
  -2   6  10        8.22       32.04     19.26 o 
  -1   6  10      895.46      860.53     36.59 o 
   0   6  10      150.08      165.74     30.77 o 
   1   6  10       12.28       -6.88     19.70 o 
   2   6  10      737.96      738.51     56.93 o 
   3   6  10      190.40      186.83     40.44 o 
   4   6  10       27.25       49.49     33.05 o 
   5   6  10       30.71       13.78     32.55 o 
   6   6  10        9.82      -47.82     34.07 o 
   7   6  10        2.46      -19.98     56.02 o 
   8   6  10      449.11      487.40     67.61 o 
   9   6  10      144.64       71.10     54.41 o 
 -11   7  10      340.88      228.92     59.94 o 
 -10   7  10       82.03       72.16     46.33 o 
  -9   7  10      636.69      760.29    142.48 o 
  -8   7  10       95.57      112.03     41.51 o 
  -7   7  10      757.08      824.89     52.76 o 
  -6   7  10      139.77      153.49     25.58 o 
  -5   7  10      693.83      745.48     34.09 o 
  -4   7  10      410.14      457.34     28.14 o 
  -3   7  10       41.01       -0.69     18.40 o 
  -2   7  10      847.18      782.78     42.25 o 
  -1   7  10       82.19       89.43     23.07 o 
   0   7  10      148.46      209.89     44.18 o 
   1   7  10      233.81      177.00     39.71 o 
   2   7  10      161.89      185.47     40.67 o 
   3   7  10        7.28       14.25     29.83 o 
   4   7  10       20.83        1.05     32.00 o 
   5   7  10      246.86      256.09     50.42 o 
   6   7  10       87.23       83.18     39.68 o 
   7   7  10      135.86      121.73     48.76 o 
   8   7  10       33.03       44.10     42.55 o 
   9   7  10       36.40       20.41     50.07 o 
 -11   8  10      474.53      528.32     75.77 o 
 -10   8  10      616.63      696.14     76.08 o 
  -9   8  10       42.43       43.96     44.19 o 
  -8   8  10      219.98      268.56     69.57 o 
  -7   8  10      213.62      215.00     77.34 o 
  -6   8  10      496.15      517.86     46.57 o 
  -5   8  10     2109.01     2279.76     56.85 o 
  -4   8  10       84.25       78.89     22.26 o 
  -3   8  10      421.56      421.84     32.64 o 
  -2   8  10      144.40      146.52     26.84 o 
  -1   8  10       71.67       46.78     33.05 o 
   0   8  10     4152.08     4390.57    350.94 o 
   1   8  10       28.44       56.14     62.63 o 
   2   8  10        6.67      -31.19     29.69 o 
   3   8  10      150.00      154.06     40.75 o 
   4   8  10      200.36      259.05     48.71 o 
   5   8  10      678.28      751.80     73.02 o 
   6   8  10      135.76      171.64     59.79 o 
   7   8  10      343.84      392.40     61.46 o 
   8   8  10        8.56      -36.92     42.05 o 
 -10   9  10       71.13       71.10     50.11 o 
  -9   9  10      460.96      554.74     70.24 o 
  -8   9  10      123.46      166.20     50.73 o 
  -7   9  10      336.04      413.24     56.32 o 
  -6   9  10       56.14       41.11     27.89 o 
  -5   9  10      649.23      695.28     68.17 o 
  -4   9  10      613.25      599.03     59.36 o 
  -3   9  10       24.32       16.57     24.13 o 
  -2   9  10      888.52      955.52     61.98 o 
  -1   9  10      996.53      967.20     67.92 o 
   0   9  10     2685.77     2748.04    172.00 o 
   1   9  10     1044.25     1125.39     83.53 o 
   2   9  10       42.80      -40.50     30.48 o 
   3   9  10      832.61      943.45     69.83 o 
   4   9  10      392.81      416.03     77.93 o 
   5   9  10     1325.78     1298.33     98.17 o 
   6   9  10      251.47      319.64     59.88 o 
   7   9  10        9.40      -57.69     38.46 o 
  -9  10  10      248.94      263.24     58.63 o 
  -8  10  10       17.76       26.54     43.01 o 
  -7  10  10       20.85      -23.47     28.41 o 
  -6  10  10      370.81      311.56     43.14 o 
  -5  10  10       54.98       -9.03     50.09 o 
  -4  10  10      565.19      622.20     60.91 o 
  -3  10  10      740.96      947.03     71.95 o 
  -2  10  10      175.75      113.60     40.56 o 
  -1  10  10     2716.78     2874.14    346.67 o 
   0  10  10     1796.65     1789.94    123.92 o 
   1  10  10       65.66       88.97     39.72 o 
   2  10  10      972.42     1113.76     70.34 o 
   3  10  10       61.24       -1.13     65.05 o 
   4  10  10      903.49      961.70     82.85 o 
   5  10  10      472.14      432.93     65.90 o 
   6  10  10       92.52      117.38     45.92 o 
   7  10  10      199.94      199.15     58.14 o 
  -8  11  10      275.71      196.67     56.17 o 
  -7  11  10      114.44       95.50     45.35 o 
  -6  11  10       64.14       52.69     42.51 o 
  -5  11  10     1447.98     1293.66     73.45 o 
  -4  11  10      268.00      272.04     50.77 o 
  -3  11  10       76.99      105.24     40.55 o 
  -2  11  10      878.05     1016.71     80.76 o 
  -1  11  10        8.03      -11.39     36.98 o 
   0  11  10      775.01      629.96     99.34 o 
   1  11  10      794.28      864.70     84.12 o 
   2  11  10       24.37        8.91     38.26 o 
   3  11  10      338.84      438.85     64.51 o 
   4  11  10       77.00       17.56     44.00 o 
   5  11  10      293.00      358.00     67.78 o 
   6  11  10      248.22      228.71     59.95 o 
  -7  12  10        3.27      -59.30     39.53 o 
  -6  12  10      395.45      453.82     65.64 o 
  -5  12  10      247.23      181.45     71.24 o 
  -4  12  10       18.50      -29.88     36.46 o 
  -3  12  10      427.99      407.98     60.07 o 
  -2  12  10        5.74       16.03     39.75 o 
  -1  12  10      440.59      766.35    271.92 o 
   0  12  10      433.89      438.85     65.96 o 
   1  12  10        1.36      -16.67     45.34 o 
   2  12  10       71.41       59.87     63.05 o 
   3  12  10        7.13      -58.69     39.13 o 
   4  12  10      465.90      450.45     71.35 o 
  -5  13  10       64.76      -43.48     57.36 o 
  -4  13  10      323.19      250.35     84.62 o 
  -3  13  10       11.29      -15.53     40.18 o 
  -2  13  10      182.69      137.07     49.67 o 
  -1  13  10       35.00      -16.37     44.63 o 
   0  13  10       73.09      110.37     54.50 o 
   1  13  10      275.92      338.66    150.17 o 
   2  13  10       33.17        6.52     64.38 o 
   3  13  10      223.24      194.16     78.93 o 
  -2  14  10        2.23      -32.18     39.24 o 
  -1  14  10      198.27      167.00     61.00 o 
 -13   1  11       71.25       65.40     41.10 o 
 -12   1  11        0.19      -13.23     26.24 o 
 -11   1  11      335.17      321.78     40.16 o 
 -10   1  11       31.10       -1.42     25.67 o 
  -9   1  11      135.33       94.81     32.68 o 
  -8   1  11       84.75      133.42     27.34 o 
  -7   1  11      136.09      101.10     23.17 o 
  -6   1  11     1360.29     1424.13     85.30 o 
  -5   1  11       72.32      118.76     16.05 o 
  -4   1  11      567.90      542.87     21.28 o 
  -3   1  11      277.90      288.91     23.33 o 
  -2   1  11      111.96      105.83     14.93 o 
  -1   1  11      595.10      565.06     19.25 o 
   0   1  11        0.03        7.58     13.53 o 
   1   1  11      617.69      650.86     29.82 o 
   2   1  11      610.83      643.87     30.50 o 
   3   1  11       62.32       43.80     19.87 o 
   4   1  11      229.61      221.12     26.56 o 
   5   1  11      201.59      221.03     35.07 o 
   6   1  11       18.92      -12.08     21.61 o 
   7   1  11        0.73      -34.36     23.67 o 
   8   1  11      488.39      422.54     43.43 o 
   9   1  11        0.72      -56.94     37.96 o 
  10   1  11       33.90       -4.71     39.63 o 
 -13   2  11       11.58        2.77     35.70 o 
 -12   2  11      639.03      557.71     93.73 o 
 -11   2  11      100.21       38.94     33.15 o 
 -10   2  11     1066.87      997.42     58.29 o 
  -9   2  11      324.85      226.39     36.32 o 
  -8   2  11      353.04      381.51     41.18 o 
  -7   2  11     3339.96     3571.71     82.96 o 
  -6   2  11       40.93       38.00     21.77 o 
  -5   2  11     1007.91     1047.17     32.66 o 
  -4   2  11       68.82       47.04     15.28 o 
  -3   2  11        8.43        0.59     12.23 o 
  -2   2  11     1808.86     1915.82     60.80 o 
  -1   2  11       79.24      151.40     16.51 o 
   0   2  11      439.86      423.01     28.57 o 
   1   2  11       93.94       50.39     17.01 o 
   2   2  11     1795.69     1772.00     59.60 o 
   3   2  11      118.65      100.34     26.74 o 
   4   2  11      110.56       84.12     22.69 o 
   5   2  11     1888.28     2028.38     55.67 o 
   6   2  11      122.33      147.15     33.53 o 
   7   2  11      490.52      492.18     50.15 o 
   8   2  11        2.99      -33.56     30.44 o 
   9   2  11      570.72      570.01     63.05 o 
  10   2  11      272.14      255.31     64.97 o 
 -12   3  11       92.51      104.89     40.09 o 
 -11   3  11      937.86      814.23     85.70 o 
 -10   3  11      131.24       85.11     33.46 o 
  -9   3  11     1505.33     1572.38     85.90 o 
  -8   3  11      696.64      742.44     71.37 o 
  -7   3  11       96.92      106.10     27.51 o 
  -6   3  11     3585.04     3818.62     83.02 o 
  -5   3  11      551.93      601.57     29.98 o 
  -4   3  11      902.39      824.48     29.98 o 
  -3   3  11      160.78      158.91     18.78 o 
  -2   3  11     3248.98     2866.55     51.39 o 
  -1   3  11     3935.15     4039.58     77.58 o 
   0   3  11       11.81      -14.91     16.37 o 
   1   3  11     4358.14     4506.94     85.52 o 
   2   3  11      652.46      650.38     80.14 o 
   3   3  11      255.42      278.40     30.85 o 
   4   3  11     2927.96     2894.78    114.27 o 
   5   3  11      216.27      193.46     33.33 o 
   6   3  11     1756.08     1825.04     64.94 o 
   7   3  11      334.73      355.92     45.80 o 
   8   3  11      380.68      507.61     67.95 o 
   9   3  11     1207.34     1239.95     97.20 o 
 -12   4  11      479.51      507.45     58.27 o 
 -11   4  11       19.20      -18.77     31.46 o 
 -10   4  11     2301.55     2466.04     81.65 o 
  -9   4  11      533.66      603.89     54.99 o 
  -8   4  11       53.31       20.23     24.09 o 
  -7   4  11     1560.73     1556.84    100.97 o 
  -6   4  11       22.70       11.51     21.62 o 
  -5   4  11     5376.82     5216.74     88.45 o 
  -4   4  11      454.57      400.19     28.14 o 
  -3   4  11      135.65      104.02     18.61 o 
  -2   4  11     3029.00     3018.51     64.39 o 
  -1   4  11      966.63      948.24     39.78 o 
   0   4  11    11059.39    11395.06    165.19 o 
   1   4  11      325.52      237.97     28.80 o 
   2   4  11     3706.38     3571.57     77.32 o 
   3   4  11      249.36      275.18     39.71 o 
   4   4  11      320.77      287.74     35.34 o 
   5   4  11     3571.36     3491.05     84.99 o 
   6   4  11      352.59      442.65     56.44 o 
   7   4  11      980.68     1057.55     69.80 o 
   8   4  11      102.72      147.88     49.76 o 
   9   4  11       45.29       -3.32     48.27 o 
 -12   5  11      128.54       25.72     47.35 o 
 -11   5  11     1055.64     1123.96     61.31 o 
 -10   5  11       71.74       68.77     33.72 o 
  -9   5  11     2082.94     2101.31     72.62 o 
  -8   5  11      120.09       96.96     29.11 o 
  -7   5  11      556.15      578.24     47.92 o 
  -6   5  11     2126.05     2003.61     50.70 o 
  -5   5  11       14.77       14.09     17.45 o 
  -4   5  11     1898.28     1683.42     44.02 o 
  -3   5  11      293.65      343.51     27.13 o 
  -2   5  11     1075.70     1057.51     41.60 o 
  -1   5  11     2271.66     2121.32     77.92 o 
   0   5  11        9.79       -5.56     17.77 o 
   1   5  11     3661.37     3814.22     92.55 o 
   2   5  11      406.85      447.74     43.77 o 
   3   5  11       99.74       55.69     24.98 o 
   4   5  11     1987.31     1739.50     58.39 o 
   5   5  11        2.31      -21.71     30.62 o 
   6   5  11     1336.59     1353.23     75.17 o 
   7   5  11      122.54       55.03     41.64 o 
   8   5  11       66.29       -0.29     56.02 o 
   9   5  11      560.43      732.07     86.14 o 
 -11   6  11       38.34       37.98     44.99 o 
 -10   6  11     1033.42      901.23    156.95 o 
  -9   6  11      181.60      238.49     39.78 o 
  -8   6  11      252.95      232.17     44.65 o 
  -7   6  11     2894.53     2998.91     88.91 o 
  -6   6  11       17.36       52.64     24.81 o 
  -5   6  11     1201.86     1252.40     42.10 o 
  -4   6  11      337.79      318.67     28.67 o 
  -3   6  11      439.08      524.70     39.68 o 
  -2   6  11     1805.90     1692.84     87.24 o 
  -1   6  11       80.67       23.65     26.59 o 
   0   6  11     2930.74     3075.61     70.74 o 
   1   6  11      110.61       92.54     25.29 o 
   2   6  11      671.47      730.16     77.01 o 
   3   6  11     1304.17     1196.02    126.51 o 
   4   6  11      282.50      294.53     49.14 o 
   5   6  11     1118.17      976.28    133.12 o 
   6   6  11        0.74       -3.11     37.48 o 
   7   6  11      404.09      398.99     62.24 o 
   8   6  11      574.69      700.09     77.38 o 
   9   6  11      275.93      269.74     64.70 o 
 -11   7  11      611.06      594.26     76.95 o 
 -10   7  11      120.13       95.93     59.28 o 
  -9   7  11      686.09      751.45     76.85 o 
  -8   7  11        6.36      -33.16     33.19 o 
  -7   7  11      108.99       99.41     37.59 o 
  -6   7  11      917.72      809.46     36.48 o 
  -5   7  11       87.11       99.64     23.34 o 
  -4   7  11     1078.94     1033.20     33.34 o 
  -3   7  11       13.98      -15.10     19.61 o 
  -2   7  11      485.46      550.42     40.11 o 
  -1   7  11      777.18      843.97    103.85 o 
   0   7  11        7.27      -40.01     27.35 o 
   1   7  11      829.93      902.24     63.20 o 
   2   7  11       26.88      -16.61     30.10 o 
   3   7  11      186.83      172.70     43.33 o 
   4   7  11      136.73       89.88     37.05 o 
   5   7  11       36.79       29.20     37.88 o 
   6   7  11      433.76      499.43     63.58 o 
   7   7  11       14.74       -3.07     40.20 o 
   8   7  11       20.69      -30.01     42.07 o 
 -10   8  11      258.12      284.22     90.31 o 
  -9   8  11      154.41      235.80    118.82 o 
  -8   8  11      551.91      660.74     69.50 o 
  -7   8  11      224.90      370.20     55.02 o 
  -6   8  11      247.62      245.23     72.35 o 
  -5   8  11      727.43      853.83     41.52 o 
  -4   8  11        5.57      -23.34     15.56 o 
  -3   8  11       26.87        9.78     22.13 o 
  -2   8  11        4.61      -15.82     20.17 o 
  -1   8  11     1568.94     1865.00    285.13 o 
   0   8  11      248.38      307.04     82.45 o 
   1   8  11        0.46      -28.67     30.18 o 
   2   8  11      177.26      193.41     48.66 o 
   3   8  11      538.97      582.04     62.80 o 
   4   8  11      361.04      394.10     58.75 o 
   5   8  11      528.54      716.55    168.07 o 
   6   8  11        3.56      -31.40     35.84 o 
   7   8  11      133.17      110.43     60.45 o 
   8   8  11      468.87      280.07     63.00 o 
 -10   9  11      134.34      125.60     51.91 o 
  -9   9  11       17.62       21.30     44.05 o 
  -8   9  11      170.26      174.54     49.01 o 
  -7   9  11        1.12      -42.21     42.81 o 
  -6   9  11       63.08       62.03     30.50 o 
  -5   9  11       20.22        7.97     25.32 o 
  -4   9  11      114.44      116.84     29.16 o 
  -3   9  11      358.10      423.54     41.83 o 
  -2   9  11      147.76       97.16     52.51 o 
  -1   9  11      303.87      284.01     52.34 o 
   0   9  11      287.50      382.77    105.77 o 
   1   9  11      105.82       27.20     37.72 o 
   2   9  11        9.22      -49.21     33.65 o 
   3   9  11       50.04       25.41     53.68 o 
   4   9  11      283.17      328.97    117.98 o 
   5   9  11       22.18       20.39     41.99 o 
   6   9  11      244.86      194.08     55.97 o 
   7   9  11       41.93       13.65     46.80 o 
  -9  10  11       63.46      -23.88     45.58 o 
  -8  10  11      101.02       63.33     44.30 o 
  -7  10  11        1.71       13.89     40.93 o 
  -6  10  11      154.76      173.14     64.46 o 
  -5  10  11      223.54      142.91     44.92 o 
  -4  10  11      204.58      216.16     47.39 o 
  -3  10  11        0.21      -32.77     30.02 o 
  -2  10  11       25.59       19.62     36.14 o 
  -1  10  11       19.14       -0.35     36.81 o 
   0  10  11       33.78       36.15     38.59 o 
   1  10  11       23.21       36.00     39.85 o 
   2  10  11      103.26       42.90     42.57 o 
   3  10  11        0.23      -41.55     35.00 o 
   4  10  11        2.77       -3.12     40.05 o 
   5  10  11       12.20       10.54     42.50 o 
   6  10  11       24.29      -10.45     45.20 o 
  -8  11  11        0.73      -32.21     40.43 o 
  -7  11  11      101.82       39.80     68.57 o 
  -6  11  11       35.65      -47.91     36.12 o 
  -5  11  11       55.47        8.32     36.76 o 
  -4  11  11        9.94      -49.33     46.66 o 
  -3  11  11        1.38       34.18     38.72 o 
  -2  11  11       13.35      -53.43     35.62 o 
  -1  11  11       40.38        1.18     38.56 o 
   0  11  11       12.40       32.28     56.02 o 
   1  11  11       15.71      -38.22     35.56 o 
   2  11  11      103.23      152.49     49.41 o 
   3  11  11        2.03      -13.12     41.74 o 
   4  11  11       93.31       57.64     49.42 o 
   5  11  11        2.82        1.55     45.99 o 
  -7  12  11       62.12       29.27     69.40 o 
  -6  12  11       29.79        5.30     42.26 o 
  -5  12  11      325.68      318.09     60.77 o 
  -4  12  11        6.38       -3.51     56.02 o 
  -3  12  11      187.67      151.44     80.69 o 
  -2  12  11       19.02       24.71     42.32 o 
  -1  12  11        0.23      -55.08     36.72 o 
   0  12  11     1112.01     1172.49     98.64 o 
   1  12  11        8.35      -71.91     56.69 o 
   2  12  11       20.67      -30.94     54.02 o 
   3  12  11      126.08      138.85     53.04 o 
   4  12  11        6.79      -29.33     50.25 o 
  -5  13  11        0.43      -32.94     56.86 o 
  -4  13  11       68.42      -25.08     59.70 o 
  -3  13  11      118.54       39.46     46.03 o 
  -2  13  11       12.05       20.02     44.53 o 
  -1  13  11       65.81       62.45     50.67 o 
   0  13  11       18.09      -22.41     49.42 o 
   1  13  11        3.44      -45.10     45.61 o 
   2  13  11       29.96       48.85     51.10 o 
 -12   0  12      976.11     1337.86    216.57 o 
 -11   0  12      535.28      543.57    153.77 o 
 -10   0  12     1283.70     1382.71    128.68 o 
  -9   0  12     3703.05     3806.74    114.60 o 
  -8   0  12      317.56      315.57     56.02 o 
  -7   0  12     6357.04     6326.10    141.06 o 
  -6   0  12     2172.73     2213.25     75.04 o 
  -5   0  12     1724.05     1678.07     61.91 o 
  -4   0  12     9062.80     9197.19    121.19 o 
  -3   0  12       72.91       53.46     16.32 o 
  -2   0  12     4794.84     4845.47     74.93 o 
  -1   0  12       47.61       -5.87     20.91 o 
   0   0  12     2835.12     2998.57     83.25 o 
   1   0  12     2925.71     3024.17     85.73 o 
   2   0  12        0.21       -9.74     23.27 o 
   3   0  12     1876.50     2066.97     76.33 o 
   4   0  12      475.24      360.24     47.05 o 
   5   0  12      322.49      264.93     47.55 o 
   6   0  12      894.82      943.48     74.27 o 
   7   0  12      166.80       74.63     51.84 o 
   8   0  12       66.98       15.14     44.14 o 
   9   0  12        4.13       37.21     48.78 o 
 -12   1  12      140.94      160.15     36.86 o 
 -11   1  12      720.86      918.67     57.27 o 
 -10   1  12     1994.50     1965.26     63.14 o 
  -9   1  12      497.39      661.73     52.21 o 
  -8   1  12       32.61       26.68     21.95 o 
  -7   1  12      410.47      516.85     37.59 o 
  -6   1  12     3902.15     3997.79     72.44 o 
  -5   1  12     4979.33     5281.13     72.29 o 
  -4   1  12      545.94      551.84     21.32 o 
  -3   1  12      865.93      759.79     23.98 o 
  -2   1  12      348.74      333.70     28.75 o 
  -1   1  12     5148.22     5683.96     82.59 o 
   0   1  12     1402.96     1210.51     44.41 o 
   1   1  12     1314.61     1281.33     56.51 o 
   2   1  12     3527.63     3252.57    122.48 o 
   3   1  12      365.71      499.00     56.77 o 
   4   1  12      864.24      871.62     41.67 o 
   5   1  12     1194.25     1133.22     45.48 o 
   6   1  12        2.05      -21.99     23.21 o 
   7   1  12      136.51      145.32     43.45 o 
   8   1  12       12.82      -27.59     29.56 o 
   9   1  12      143.91      166.31     46.37 o 
 -12   2  12      750.51      876.87    108.77 o 
 -11   2  12      226.74      212.66     42.85 o 
 -10   2  12      966.13      878.00     60.79 o 
  -9   2  12     1162.36     1201.19     56.81 o 
  -8   2  12      235.10      187.36     40.88 o 
  -7   2  12     6966.70     7180.61    126.30 o 
  -6   2  12     1398.24     1313.50     50.03 o 
  -5   2  12     2678.03     2573.37     51.70 o 
  -4   2  12      624.06      536.63     27.39 o 
  -3   2  12      206.20      225.63     24.84 o 
  -2   2  12     9210.16     9578.20    110.44 o 
  -1   2  12     2723.25     2616.81     43.05 o 
   0   2  12     1833.33     1629.15     43.59 o 
   1   2  12     1920.32     1939.83     48.83 o 
   2   2  12        5.76      -19.16     16.56 o 
   3   2  12      620.26      535.48     47.33 o 
   4   2  12      736.34      766.74     42.37 o 
   5   2  12      973.79      994.15     47.09 o 
   6   2  12       22.65        3.45     28.84 o 
   7   2  12        1.11      -45.27     30.18 o 
   8   2  12      327.56      350.95     51.52 o 
   9   2  12       31.52       29.46     49.06 o 
 -12   3  12        0.83      -23.20     31.96 o 
 -11   3  12      482.56      461.11     75.58 o 
 -10   3  12     1192.12     1221.15     60.38 o 
  -9   3  12       71.55       12.03     27.02 o 
  -8   3  12       14.74      -17.63     24.96 o 
  -7   3  12        0.68      -32.40     21.60 o 
  -6   3  12     2070.02     2157.64     63.07 o 
  -5   3  12      532.58      520.38     31.30 o 
  -4   3  12      443.79      463.47     47.48 o 
  -3   3  12      485.16      486.13     28.92 o 
  -2   3  12        1.63      -11.15     12.72 o 
  -1   3  12      844.28      784.16     28.57 o 
   0   3  12     5212.64     5632.27     99.76 o 
   1   3  12      157.84      164.42     29.37 o 
   2   3  12     1982.63     1890.67     57.85 o 
   3   3  12      389.35      343.71     36.78 o 
   4   3  12      523.01      655.33     77.80 o 
   5   3  12     1514.47     1377.42     55.74 o 
   6   3  12      337.70      225.75     40.72 o 
   7   3  12      598.99      777.85     62.11 o 
   8   3  12      143.80      200.24     55.36 o 
   9   3  12      524.76      589.20     73.06 o 
 -12   4  12       34.45       21.99     36.57 o 
 -11   4  12       28.16       38.11     34.78 o 
 -10   4  12       13.54       -5.10     30.09 o 
  -9   4  12      113.14       76.11     31.95 o 
  -8   4  12      130.43       91.72     30.62 o 
  -7   4  12       68.40       94.74     28.12 o 
  -6   4  12       51.05       72.41     25.01 o 
  -5   4  12        0.68       -3.70     16.55 o 
  -4   4  12      239.25      249.62     25.10 o 
  -3   4  12      544.84      592.00     30.60 o 
  -2   4  12       78.35       81.84     18.36 o 
  -1   4  12      429.73      330.23     32.59 o 
   0   4  12      301.21      281.55     46.22 o 
   1   4  12      496.14      556.17     40.71 o 
   2   4  12       72.98       64.95     24.80 o 
   3   4  12       15.11      -14.20     23.03 o 
   4   4  12      266.58      300.50     37.52 o 
   5   4  12        1.04       -6.64     28.80 o 
   6   4  12      492.02      556.08     89.30 o 
   7   4  12      146.36       71.09     41.75 o 
   8   4  12        8.73        0.54     42.24 o 
   9   4  12        0.65      -64.59     43.06 o 
 -12   5  12        0.88       -3.97     45.32 o 
 -11   5  12        3.60        4.78     33.89 o 
 -10   5  12        0.52      -30.44     29.25 o 
  -9   5  12      526.33      556.92     50.78 o 
  -8   5  12       89.70       58.91     29.68 o 
  -7   5  12       48.74       38.46     31.45 o 
  -6   5  12      779.10      819.06     48.44 o 
  -5   5  12      103.74       97.44     22.38 o 
  -4   5  12      374.06      479.13     32.37 o 
  -3   5  12      144.12      144.65     21.57 o 
  -2   5  12       78.71       88.41     23.62 o 
  -1   5  12       13.55       25.54     21.90 o 
   0   5  12      352.23      487.50     49.16 o 
   1   5  12        6.54       31.44     22.37 o 
   2   5  12        3.47        0.92     23.87 o 
   3   5  12     1085.39     1120.02     67.10 o 
   4   5  12        3.11       -6.35     30.54 o 
   5   5  12        0.63       12.84     33.11 o 
   6   5  12        1.01      -33.08     31.81 o 
   7   5  12        5.04       11.60     39.83 o 
   8   5  12      165.21      140.25    106.94 o 
 -11   6  12      117.83       83.87     44.01 o 
 -10   6  12      133.18       15.19    101.34 o 
  -9   6  12      139.08      160.43     37.65 o 
  -8   6  12       46.28       60.54     29.52 o 
  -7   6  12      405.82      536.04     46.27 o 
  -6   6  12        1.05      -12.08     18.21 o 
  -5   6  12     1032.47     1078.04     39.74 o 
  -4   6  12      127.73       86.03     25.47 o 
  -3   6  12       92.32       75.02     20.95 o 
  -2   6  12      159.88      118.40     26.77 o 
  -1   6  12      160.24      121.07     37.13 o 
   0   6  12     1581.40     1512.99     52.59 o 
   1   6  12       90.60       58.77     25.03 o 
   2   6  12       13.30       -8.25     30.60 o 
   3   6  12        2.41      -33.02     22.01 o 
   4   6  12       16.01       -3.77     39.47 o 
   5   6  12      363.15      415.41     59.23 o 
   6   6  12       29.84       34.36     41.37 o 
   7   6  12        1.96      -41.86     38.09 o 
   8   6  12        2.21      -29.33     44.60 o 
 -11   7  12      259.02      246.28     62.09 o 
 -10   7  12      217.76      171.09     55.63 o 
  -9   7  12       78.35       63.14     53.18 o 
  -8   7  12       53.86       90.94     44.99 o 
  -7   7  12      236.80      163.68     34.45 o 
  -6   7  12      208.19      212.60     30.97 o 
  -5   7  12      139.04      111.35     25.40 o 
  -4   7  12      210.49      203.60     27.50 o 
  -3   7  12       15.81      -22.27     19.95 o 
  -2   7  12      304.66      356.46     35.81 o 
  -1   7  12       51.61       49.06     24.41 o 
   0   7  12       42.97       85.09     38.76 o 
   1   7  12        0.38      -14.67     28.13 o 
   2   7  12       81.81      174.82     64.47 o 
   3   7  12       32.31       14.21     35.59 o 
   4   7  12      466.96      448.48     59.12 o 
   5   7  12       75.27       54.71     58.45 o 
   6   7  12       16.75       12.34     37.71 o 
   7   7  12      278.60      288.97     56.21 o 
   8   7  12      103.27       52.69     44.93 o 
 -10   8  12       27.14        9.66     44.17 o 
  -9   8  12      526.22      641.31     72.84 o 
  -8   8  12      131.50      124.94     46.45 o 
  -7   8  12       88.86       35.56     39.96 o 
  -6   8  12      444.66      549.84     48.54 o 
  -5   8  12      193.46      203.24     29.53 o 
  -4   8  12      123.11      133.00     23.67 o 
  -3   8  12      248.88      285.62     36.51 o 
  -2   8  12       63.83       33.43     44.07 o 
  -1   8  12        2.43      -18.26     34.27 o 
   0   8  12      322.24      299.78     53.43 o 
   1   8  12      951.13     1017.72     64.68 o 
   2   8  12        2.14      -20.71     33.14 o 
   3   8  12      238.84      239.25     74.33 o 
   4   8  12      261.13      334.90     58.13 o 
   5   8  12      787.97      814.06    197.25 o 
   6   8  12      669.22      765.50     79.88 o 
   7   8  12       19.41        6.75     47.28 o 
 -10   9  12       97.85      101.09     92.73 o 
  -9   9  12       37.84       51.87     49.13 o 
  -8   9  12      264.37      232.83     53.79 o 
  -7   9  12      411.31      428.50     60.42 o 
  -6   9  12      277.36      460.03     48.70 o 
  -5   9  12     1296.09     1228.67     54.18 o 
  -4   9  12      305.68      257.43     46.76 o 
  -3   9  12     1260.94     1434.32    122.00 o 
  -2   9  12      364.48      381.96     77.26 o 
  -1   9  12      219.17      311.62     54.31 o 
   0   9  12     2243.34     2700.84    350.60 o 
   1   9  12        3.07      -48.69     32.46 o 
   2   9  12      900.79     1018.37     81.91 o 
   3   9  12       69.97       70.19     42.63 o 
   4   9  12      747.97      995.26    138.89 o 
   5   9  12     1242.93     1261.27     86.75 o 
   6   9  12       27.33       32.11     46.67 o 
  -9  10  12      140.59       59.53     51.26 o 
  -8  10  12       40.50       31.67     45.11 o 
  -7  10  12      876.86     1085.41     87.44 o 
  -6  10  12      212.25      234.05     52.76 o 
  -5  10  12      313.91      315.46     52.98 o 
  -4  10  12     2060.34     2252.11    130.94 o 
  -3  10  12       30.66      -47.95     31.97 o 
  -2  10  12     1230.97     1198.38    100.17 o 
  -1  10  12      151.96      173.34     50.24 o 
   0  10  12      530.03      745.58    166.98 o 
   1  10  12      916.70     1166.47     88.24 o 
   2  10  12      110.08       55.61     44.59 o 
   3  10  12      626.25      793.14     75.93 o 
   4  10  12      207.41      235.80     71.41 o 
   5  10  12      105.15      114.56     70.49 o 
  -8  11  12      559.37      783.82    122.75 o 
  -7  11  12        1.23       -7.53     62.54 o 
  -6  11  12      311.21      273.60    116.23 o 
  -5  11  12     1216.14     1210.88     73.37 o 
  -4  11  12       40.95       -3.68     50.50 o 
  -3  11  12      490.62      498.23    179.36 o 
  -2  11  12       27.03        4.25     39.17 o 
  -1  11  12      122.93       88.80     63.72 o 
   0  11  12     1561.06     1629.01    120.41 o 
   1  11  12       98.72      151.59     50.43 o 
   2  11  12      199.33      232.76     72.83 o 
   3  11  12       75.83       13.22     65.81 o 
   4  11  12      398.92      333.21     67.98 o 
  -6  12  12       39.00      -19.65     41.68 o 
  -5  12  12      207.60      186.15     52.33 o 
  -4  12  12      321.69      286.80     80.27 o 
  -3  12  12       85.19      127.11     77.51 o 
  -2  12  12      187.40      284.78     82.28 o 
  -1  12  12       15.28       10.22     69.40 o 
   0  12  12      198.00      154.52     71.58 o 
   1  12  12      498.50      540.83    102.18 o 
   2  12  12        6.21       30.27     60.87 o 
   3  12  12      153.59      135.38     54.05 o 
  -4  13  12       18.16      -15.55     61.04 o 
  -3  13  12      218.05      351.30     91.39 o 
  -2  13  12        1.14       -1.13     45.23 o 
  -1  13  12       97.93       83.05     53.48 o 
   0  13  12      172.86      209.98     63.35 o 
   1  13  12       25.99      -10.94     49.40 o 
 -12   1  13       73.23      110.54     39.75 o 
 -11   1  13        4.50        4.23     27.62 o 
 -10   1  13      714.32      882.88     55.32 o 
  -9   1  13      307.21      451.47     40.68 o 
  -8   1  13       94.23       45.37     22.18 o 
  -7   1  13        1.22      -10.95     18.57 o 
  -6   1  13       90.62       82.12     25.68 o 
  -5   1  13      373.68      374.32     28.92 o 
  -4   1  13      203.43      188.50     18.32 o 
  -3   1  13      110.89       72.78     16.27 o 
  -2   1  13       93.11       73.92     18.23 o 
  -1   1  13      156.07      208.51     23.24 o 
   0   1  13       49.91       57.28     19.09 o 
   1   1  13       13.76       -5.98     17.15 o 
   2   1  13       99.17       90.55     22.98 o 
   3   1  13      816.68      800.19     39.25 o 
   4   1  13      532.23      526.22     56.32 o 
   5   1  13      633.75      574.56     42.14 o 
   6   1  13       24.95        7.70     25.85 o 
   7   1  13      176.35      165.64     40.21 o 
   8   1  13        4.80      -38.15     29.48 o 
   9   1  13       70.85       13.28     42.31 o 
 -12   2  13        4.39       -9.09     34.65 o 
 -11   2  13      372.62      556.74     88.42 o 
 -10   2  13      185.38      163.65     39.62 o 
  -9   2  13      727.02      914.81    138.58 o 
  -8   2  13      101.24      118.27     31.82 o 
  -7   2  13      111.85      105.21     25.99 o 
  -6   2  13      706.40      678.93     44.69 o 
  -5   2  13       63.60       46.81     16.37 o 
  -4   2  13      354.12      402.26     27.40 o 
  -3   2  13        6.37      -19.15     12.77 o 
  -2   2  13      273.37      388.03     52.71 o 
  -1   2  13     2285.16     2215.25     51.58 o 
   0   2  13      205.65      231.38     33.02 o 
   1   2  13       78.18       89.23     24.16 o 
   2   2  13      316.53      285.90     31.24 o 
   3   2  13     1296.65     1046.09     42.14 o 
   4   2  13      552.71      587.20     41.83 o 
   5   2  13        5.15      -10.02     23.07 o 
   6   2  13     1443.19     1672.46     66.48 o 
   7   2  13      102.13       15.87     34.76 o 
   8   2  13      417.56      429.72     55.75 o 
   9   2  13      302.42      344.95     69.38 o 
 -12   3  13      522.22      443.66     56.31 o 
 -11   3  13       84.22       99.72     39.58 o 
 -10   3  13      853.11     1075.13     69.09 o 
  -9   3  13      163.57      181.30     36.81 o 
  -8   3  13      177.20      148.74     32.99 o 
  -7   3  13     3001.88     3065.58     80.38 o 
  -6   3  13       63.63       24.00     26.23 o 
  -5   3  13     1261.08     1207.97     41.98 o 
  -4   3  13       91.59       85.53     19.22 o 
  -3   3  13      781.73      676.37     28.17 o 
  -2   3  13     3280.48     3257.82     58.24 o 
  -1   3  13      218.66      105.67     25.42 o 
   0   3  13     3435.14     3695.80     81.14 o 
   1   3  13      409.63      463.97     56.30 o 
   2   3  13      349.58      448.82     40.16 o 
   3   3  13     1878.06     1956.95     63.86 o 
   4   3  13      295.23      312.25     37.21 o 
   5   3  13     1275.95     1239.75     56.35 o 
   6   3  13      757.73      736.04     58.47 o 
   7   3  13      480.52      579.90     62.26 o 
   8   3  13      320.31      417.73     67.50 o 
 -12   4  13        6.53        1.38     36.16 o 
 -11   4  13      705.13      702.65     70.66 o 
 -10   4  13       61.35        8.77     30.57 o 
  -9   4  13      861.27      980.01    101.86 o 
  -8   4  13       12.57       -3.26     26.22 o 
  -7   4  13      457.48      530.35     64.97 o 
  -6   4  13     2803.62     2795.71     73.94 o 
  -5   4  13       28.53       25.83     18.47 o 
  -4   4  13     3076.49     3034.85     60.43 o 
  -3   4  13     1135.93     1025.33     35.04 o 
  -2   4  13      832.01      804.51     31.01 o 
  -1   4  13     1411.44     1393.29     49.47 o 
   0   4  13       30.01       12.56     21.23 o 
   1   4  13     2698.03     2507.28     68.42 o 
   2   4  13     1129.76     1100.22     48.60 o 
   3   4  13      195.57      160.18     32.57 o 
   4   4  13     1219.45     1148.12     53.47 o 
   5   4  13       36.50       26.12     29.38 o 
   6   4  13      227.67      224.65     52.73 o 
   7   4  13      656.75      763.65     80.70 o 
   8   4  13       15.08      -19.88     45.38 o 
 -11   5  13        1.05      -39.64     30.92 o 
 -10   5  13     1015.07     1040.40    173.42 o 
  -9   5  13      181.60      158.80     38.52 o 
  -8   5  13        3.95      -10.37     27.02 o 
  -7   5  13     2233.75     2291.19     71.40 o 
  -6   5  13      131.79      129.83     30.09 o 
  -5   5  13     3833.06     3844.25     74.97 o 
  -4   5  13      231.30      240.59     33.89 o 
  -3   5  13      231.46      199.97     24.69 o 
  -2   5  13     2717.63     2709.90     56.78 o 
  -1   5  13        0.34       -6.06     18.79 o 
   0   5  13     4476.38     4133.30    120.97 o 
   1   5  13      131.43      180.87     31.13 o 
   2   5  13      938.10     1053.24     49.00 o 
   3   5  13      776.26      837.22     51.09 o 
   4   5  13        8.67      -17.66     34.45 o 
   5   5  13     3306.72     3093.96    153.18 o 
   6   5  13       29.55        6.27     36.76 o 
   7   5  13        6.25       18.34     39.96 o 
   8   5  13      549.15      601.76     77.47 o 
 -11   6  13      823.25      949.23    272.09 o 
 -10   6  13      278.55      330.51     61.96 o 
  -9   6  13      303.28      316.26     45.08 o 
  -8   6  13      294.77      390.60     45.49 o 
  -7   6  13      263.46      357.29     42.25 o 
  -6   6  13     1358.89     1336.25     70.38 o 
  -5   6  13      261.27      284.45     30.47 o 
  -4   6  13      286.89      369.50     31.59 o 
  -3   6  13     1100.63     1027.90     38.11 o 
  -2   6  13      781.43      710.77     43.71 o 
  -1   6  13     1000.03      915.05     43.67 o 
   0   6  13      761.51      783.79     46.00 o 
   1   6  13      549.26      689.89    124.07 o 
   2   6  13      166.79      133.62     41.83 o 
   3   6  13       68.48       83.22     39.35 o 
   4   6  13     1271.73     1159.90     69.05 o 
   5   6  13       78.18        6.26     38.72 o 
   6   6  13      357.75      269.28     56.97 o 
   7   6  13      189.89      294.75     60.65 o 
   8   6  13        3.60      -22.35     54.35 o 
 -11   7  13        0.01       -7.17     51.26 o 
 -10   7  13      524.90      603.70    107.95 o 
  -9   7  13      128.92       84.21     47.34 o 
  -8   7  13       32.98       41.54     32.15 o 
  -7   7  13      306.88      273.21     40.34 o 
  -6   7  13       46.63       45.95     29.15 o 
  -5   7  13     1607.04     1609.20     49.58 o 
  -4   7  13      530.63      517.32     36.90 o 
  -3   7  13      590.20      684.96     40.37 o 
  -2   7  13      173.71      174.91     30.72 o 
  -1   7  13      175.13      216.93     32.89 o 
   0   7  13     2179.08     2579.76    328.69 o 
   1   7  13       39.17       46.01     37.20 o 
   2   7  13      511.75      450.50     59.68 o 
   3   7  13      142.00       65.23     39.41 o 
   4   7  13       47.74      -20.67     34.11 o 
   5   7  13      925.13      929.46     82.91 o 
   6   7  13       11.53      -42.78     41.24 o 
   7   7  13      472.20      514.53     73.38 o 
 -10   8  13       17.48      -37.65     43.91 o 
  -9   8  13      156.07       80.93     49.58 o 
  -8   8  13      242.68      250.56     55.37 o 
  -7   8  13      294.21      284.67     52.07 o 
  -6   8  13       16.21       32.56     27.57 o 
  -5   8  13       29.57       13.22     22.18 o 
  -4   8  13      874.30      792.17     39.51 o 
  -3   8  13      262.30      237.32     38.95 o 
  -2   8  13      558.52      530.50    121.58 o 
  -1   8  13      249.42      349.35     74.59 o 
   0   8  13      853.99      763.22     80.44 o 
   1   8  13     1276.95     1178.79     73.45 o 
   2   8  13        4.85      -12.52     35.02 o 
   3   8  13       10.77      -23.04     37.23 o 
   4   8  13      827.23     1111.97     87.38 o 
   5   8  13        2.66       -5.23     72.58 o 
   6   8  13      723.96      771.43     84.03 o 
  -9   9  13        2.03       -9.81     42.94 o 
  -8   9  13       11.76        7.33     46.07 o 
  -7   9  13        9.18       14.65     43.23 o 
  -6   9  13        4.45        4.87     35.00 o 
  -5   9  13        4.50       -0.42     27.45 o 
  -4   9  13       80.94       71.26     31.28 o 
  -3   9  13       13.56      -11.20     29.26 o 
  -2   9  13      149.09       82.95     61.54 o 
  -1   9  13       41.87       -1.77     40.76 o 
   0   9  13      125.12      149.70     65.39 o 
   1   9  13       50.22       29.71     41.13 o 
   2   9  13      292.68      282.75     56.57 o 
   3   9  13      645.58      729.42    115.31 o 
   4   9  13       31.96       22.05     43.93 o 
   5   9  13      325.88      289.46     65.05 o 
   6   9  13       17.18       -7.43     43.01 o 
  -8  10  13        1.47      -57.56     38.37 o 
  -7  10  13       30.25       17.17     49.84 o 
  -6  10  13       12.26      -46.18     32.85 o 
  -5  10  13       25.83       17.78     36.97 o 
  -4  10  13        5.03      -30.94     53.35 o 
  -3  10  13        3.03      -16.78     34.53 o 
  -2  10  13       62.88        0.64     41.88 o 
  -1  10  13       52.18       -4.98     42.34 o 
   0  10  13       62.06       68.40     46.79 o 
   1  10  13       67.01       56.04     43.55 o 
   2  10  13        8.17      -13.36     41.80 o 
   3  10  13       57.30       41.19     43.95 o 
   4  10  13        0.02      -69.46     51.34 o 
   5  10  13       41.64       58.81     75.09 o 
  -7  11  13        4.54      -10.37     60.87 o 
  -6  11  13       11.81      -15.16     39.89 o 
  -5  11  13      122.77       83.52     43.21 o 
  -4  11  13       25.25       -8.36     51.01 o 
  -3  11  13       66.75       87.53     45.83 o 
  -2  11  13       60.06       40.97     68.57 o 
  -1  11  13      178.53      111.54     66.39 o 
   0  11  13      260.63      387.80     64.11 o 
   1  11  13       32.30       17.68     45.33 o 
   2  11  13       49.64        9.42     43.68 o 
   3  11  13        0.54      -49.33     42.56 o 
   4  11  13       36.01        9.31     62.88 o 
  -5  12  13       18.22       -2.00     43.82 o 
  -4  12  13       77.09       29.60     59.53 o 
  -3  12  13       62.16       49.45     45.65 o 
  -2  12  13        0.48       15.41     42.68 o 
  -1  12  13       28.58       45.86     49.54 o 
   0  12  13      160.33      129.27     69.40 o 
   1  12  13       26.79      -45.49     57.70 o 
   2  12  13       11.86       16.31     48.03 o 
 -12   0  14      266.11      239.40     60.57 o 
 -11   0  14      278.16      247.22     55.69 o 
 -10   0  14     3187.64     3402.63    118.95 o 
  -9   0  14        7.44      -23.63     31.73 o 
  -8   0  14      146.59       45.98     36.76 o 
  -7   0  14      427.33      346.33     76.59 o 
  -6   0  14     1557.89     1720.30     68.78 o 
  -5   0  14     1820.66     1767.13     65.56 o 
  -4   0  14      421.24      361.20     39.30 o 
  -3   0  14     1762.08     1580.20     60.96 o 
  -2   0  14      261.39      239.50     36.78 o 
  -1   0  14       62.92       49.14     26.93 o 
   0   0  14     6476.40     6815.81    249.34 o 
   1   0  14        7.54       -9.39     25.94 o 
   2   0  14       88.94       87.76     33.64 o 
   3   0  14      421.75      288.28     62.63 o 
   4   0  14       35.00       91.80     37.82 o 
   5   0  14      359.19      301.86     78.52 o 
   6   0  14        5.60       -1.49     43.98 o 
   7   0  14      481.28      585.36     74.96 o 
   8   0  14       20.35       15.77     48.05 o 
 -12   1  14      804.37      872.47     72.62 o 
 -11   1  14      718.50      752.54     57.33 o 
 -10   1  14      704.61      825.68     53.79 o 
  -9   1  14     1845.17     1887.87     60.74 o 
  -8   1  14       34.15        0.23     22.20 o 
  -7   1  14     3425.82     3385.78     71.57 o 
  -6   1  14     2065.98     2000.41     60.74 o 
  -5   1  14     1054.71      953.14     54.02 o 
  -4   1  14     1178.64     1185.97     31.83 o 
  -3   1  14       31.73       11.67     15.75 o 
  -2   1  14     2750.68     2715.38     57.29 o 
  -1   1  14     1695.47     1580.52     45.43 o 
   0   1  14      212.82      153.76     30.34 o 
   1   1  14      306.30      321.99     31.75 o 
   2   1  14       21.35       12.17     20.76 o 
   3   1  14       89.36      102.89     26.07 o 
   4   1  14      162.97      167.16     31.66 o 
   5   1  14      440.54      425.50     46.95 o 
   6   1  14       25.27       35.89     29.45 o 
   7   1  14       13.84      -28.82     28.02 o 
   8   1  14      581.84      737.70    106.40 o 
 -12   2  14       58.49       28.37     37.22 o 
 -11   2  14      703.03      808.86     65.34 o 
 -10   2  14     1315.12     1300.45     63.69 o 
  -9   2  14      100.59      115.44     35.90 o 
  -8   2  14      190.88      125.83     34.33 o 
  -7   2  14      172.26      224.85     35.50 o 
  -6   2  14     1963.10     2022.08     62.53 o 
  -5   2  14     2624.17     2703.75     68.58 o 
  -4   2  14       14.07       10.23     15.95 o 
  -3   2  14      931.13      886.03     40.43 o 
  -2   2  14      112.55       90.29     24.61 o 
  -1   2  14     1195.03     1146.62     39.92 o 
   0   2  14     2405.56     2449.56     58.15 o 
   1   2  14        0.63      -26.83     17.89 o 
   2   2  14     1307.17     1369.51     47.45 o 
   3   2  14        1.36        0.87     21.69 o 
   4   2  14      287.90      238.85     32.15 o 
   5   2  14      734.67      822.57     52.24 o 
   6   2  14      376.98      406.26     48.57 o 
   7   2  14      352.59      323.99     51.23 o 
   8   2  14       78.66       63.62     42.95 o 
 -12   3  14      201.43      187.58     45.88 o 
 -11   3  14       79.94       91.55     38.83 o 
 -10   3  14      370.23      425.04     53.04 o 
  -9   3  14      867.37      961.13     76.95 o 
  -8   3  14      114.04      142.13     34.06 o 
  -7   3  14      952.62      946.15     48.28 o 
  -6   3  14      208.88      191.44     32.46 o 
  -5   3  14      125.47      128.67     27.49 o 
  -4   3  14     2511.01     2413.87     54.20 o 
  -3   3  14      465.29      443.60     37.81 o 
  -2   3  14      945.00      886.61     41.54 o 
  -1   3  14      524.55      508.19     41.11 o 
   0   3  14       37.39      141.09     28.76 o 
   1   3  14     1102.50     1016.11     46.99 o 
   2   3  14      450.83      501.55     60.63 o 
   3   3  14     1642.59     1843.29     64.88 o 
   4   3  14        7.90      -15.57     26.70 o 
   5   3  14      533.75      551.79     52.79 o 
   6   3  14      650.64      720.27    107.14 o 
   7   3  14       13.46      -43.14     40.61 o 
   8   3  14      547.30      429.39     71.28 o 
 -11   4  14        6.09      -36.48     33.18 o 
 -10   4  14       22.17       10.89     30.26 o 
  -9   4  14       26.75       -8.04     28.84 o 
  -8   4  14       15.74        1.52     27.58 o 
  -7   4  14       38.76       21.61     26.77 o 
  -6   4  14       10.74       10.09     24.11 o 
  -5   4  14      470.45      564.17     50.45 o 
  -4   4  14        0.06        8.47     17.67 o 
  -3   4  14      246.73      248.15     37.91 o 
  -2   4  14      117.66       83.09     25.28 o 
  -1   4  14      286.55      322.33     35.42 o 
   0   4  14     1442.85     1323.33     51.97 o 
   1   4  14       24.60       15.93     24.93 o 
   2   4  14       35.25       24.91     29.32 o 
   3   4  14      643.95      801.72     51.77 o 
   4   4  14      786.60      867.65     57.40 o 
   5   4  14       99.70       72.78     43.81 o 
   6   4  14      188.15      251.28     51.58 o 
   7   4  14      482.98      543.83     72.53 o 
   8   4  14        8.23      -28.05     41.67 o 
 -11   5  14       29.31       19.44     36.14 o 
 -10   5  14      132.36       67.24     35.85 o 
  -9   5  14      179.86       92.92     35.06 o 
  -8   5  14      214.14      206.57     39.62 o 
  -7   5  14       70.02       36.65     28.20 o 
  -6   5  14      107.22       59.82     38.84 o 
  -5   5  14      445.78      521.34     36.57 o 
  -4   5  14       39.49        7.14     19.21 o 
  -3   5  14      419.46      361.25     50.45 o 
  -2   5  14      201.37      219.73     31.19 o 
  -1   5  14      155.43      147.89     43.14 o 
   0   5  14      994.43      941.95     45.85 o 
   1   5  14      168.37      160.84     32.99 o 
   2   5  14      244.00      251.27     37.13 o 
   3   5  14       38.02       51.40     30.84 o 
   4   5  14        2.48       16.15     36.07 o 
   5   5  14        6.83      -40.66     58.20 o 
   6   5  14       60.87       47.73     45.99 o 
   7   5  14       97.07      112.23     50.29 o 
 -11   6  14      139.26      116.41     51.91 o 
 -10   6  14       46.86       44.44     36.26 o 
  -9   6  14      134.73      146.08     37.78 o 
  -8   6  14        6.31      -11.07     28.85 o 
  -7   6  14      317.55      513.20     84.70 o 
  -6   6  14       45.68       40.40     27.82 o 
  -5   6  14       38.72       16.31     20.87 o 
  -4   6  14      183.97      147.43     25.66 o 
  -3   6  14       21.05        0.85     18.86 o 
  -2   6  14       35.53       45.85     25.67 o 
  -1   6  14        0.44      -16.74     21.30 o 
   0   6  14       17.98       23.19     25.53 o 
   1   6  14        7.62      -37.36     32.25 o 
   2   6  14       16.22        6.48     31.98 o 
   3   6  14        0.17       -3.69     34.48 o 
   4   6  14      335.02      278.06     54.76 o 
   5   6  14       59.28       20.20     39.73 o 
   6   6  14       85.20       -9.19     40.56 o 
   7   6  14       41.38       -1.56     47.83 o 
 -10   7  14        3.14      -43.57     37.83 o 
  -9   7  14       59.44      115.25     48.02 o 
  -8   7  14       29.53        8.72     30.36 o 
  -7   7  14      450.41      484.51     48.43 o 
  -6   7  14       85.09       71.08     29.65 o 
  -5   7  14        8.51      -26.44     19.80 o 
  -4   7  14        3.20        3.14     19.99 o 
  -3   7  14      100.69      130.98     26.32 o 
  -2   7  14      545.96      514.07     60.11 o 
  -1   7  14       11.19      -26.21     33.86 o 
   0   7  14      626.51      656.97     70.04 o 
   1   7  14      286.95      310.84     56.02 o 
   2   7  14        4.13      -28.36     36.76 o 
   3   7  14      487.59      561.95     68.23 o 
   4   7  14      199.57      189.39     48.28 o 
   5   7  14      203.21      144.60     52.05 o 
   6   7  14      120.70      123.22     53.38 o 
 -10   8  14      172.60      224.13     60.48 o 
  -9   8  14        0.14       33.63     42.82 o 
  -8   8  14       16.55       -9.23     39.16 o 
  -7   8  14      140.94      328.66    151.93 o 
  -6   8  14        3.60       -2.95     26.84 o 
  -5   8  14      957.50      930.33     42.44 o 
  -4   8  14        2.06      -17.38     21.54 o 
  -3   8  14       39.50        8.83     26.45 o 
  -2   8  14      284.41      161.22     43.18 o 
  -1   8  14      105.49       53.51     56.36 o 
   0   8  14     2063.69     2435.70    485.31 o 
   1   8  14       22.70       42.92     55.35 o 
   2   8  14      934.84      835.73     78.51 o 
   3   8  14      110.80       25.48     42.31 o 
   4   8  14      257.04      345.03     89.64 o 
   5   8  14      749.07      819.87     84.90 o 
   6   8  14       18.50       34.91     48.73 o 
  -9   9  14      270.09      375.26     66.01 o 
  -8   9  14      312.55      371.60     63.38 o 
  -7   9  14      190.44      240.88     53.41 o 
  -6   9  14      326.81      306.87     53.24 o 
  -5   9  14      173.40      107.98     32.67 o 
  -4   9  14      773.87      775.60     54.48 o 
  -3   9  14      258.82      292.68     76.09 o 
  -2   9  14      489.74      556.10     64.09 o 
  -1   9  14      621.74      725.22    194.24 o 
   0   9  14      966.05     1399.88    275.01 o 
   1   9  14      720.49     1011.10     87.53 o 
   2   9  14      123.14      126.92     49.72 o 
   3   9  14      146.27      131.38     53.10 o 
   4   9  14      277.92      308.75     62.22 o 
   5   9  14      196.07      235.02     67.90 o 
  -8  10  14      546.39      623.22     74.95 o 
  -7  10  14      573.74      701.07    108.78 o 
  -6  10  14      217.21      185.29     72.91 o 
  -5  10  14     1351.50     1272.75     71.84 o 
  -4  10  14        7.97       -2.51     36.39 o 
  -3  10  14      843.28      795.02    106.69 o 
  -2  10  14      142.82      184.35     67.56 o 
  -1  10  14      435.11      570.48    119.65 o 
   0  10  14     1650.09     1821.43    361.39 o 
   1  10  14       48.19       32.51     46.96 o 
   2  10  14      261.93      477.12    120.91 o 
   3  10  14      177.23      113.74     81.78 o 
   4  10  14      451.83      470.74     74.42 o 
  -6  11  14      113.21      101.68     75.42 o 
  -5  11  14      104.71       61.57     44.11 o 
  -4  11  14      549.23      573.47    162.38 o 
  -3  11  14       20.03      -20.57     54.68 o 
  -2  11  14      575.73      593.17    104.52 o 
  -1  11  14       54.59      102.18     67.23 o 
   0  11  14       52.05       91.93     63.38 o 
   1  11  14      811.26     1100.13    279.78 o 
   2  11  14       20.84       15.32     48.04 o 
   3  11  14      130.19      144.30     68.48 o 
  -4  12  14       27.49      -27.43     58.87 o 
  -3  12  14      321.90      207.03     79.60 o 
  -2  12  14       12.32        7.66     46.47 o 
  -1  12  14      112.98       73.18     53.12 o 
   0  12  14      335.57      307.04     88.80 o 
   1  12  14       11.32       25.75     60.71 o 
 -12   1  15        5.76      -35.49     35.79 o 
 -11   1  15       25.23       -6.36     29.46 o 
 -10   1  15        0.48       -7.03     27.57 o 
  -9   1  15      191.63      256.96     40.58 o 
  -8   1  15        2.15      -19.06     22.55 o 
  -7   1  15       31.28       25.81     22.41 o 
  -6   1  15        3.74      -31.68     21.12 o 
  -5   1  15        0.30      -38.57     25.96 o 
  -4   1  15      118.11       96.21     20.16 o 
  -3   1  15      182.93      172.21     23.91 o 
  -2   1  15       31.70       38.16     19.49 o 
  -1   1  15      113.99      127.47     23.21 o 
   0   1  15     1115.46     1089.31     42.19 o 
   1   1  15      292.53      234.61     30.28 o 
   2   1  15      531.83      591.46     48.75 o 
   3   1  15      652.09      728.89     58.24 o 
   4   1  15       37.87      -27.46     24.22 o 
   5   1  15       24.88      -14.72     26.24 o 
   6   1  15       67.52      -20.65     28.56 o 
   7   1  15       62.54       21.75     33.13 o 
   8   1  15       11.25      -20.55     38.71 o 
 -12   2  15      195.92      131.90     44.47 o 
 -11   2  15        0.81      -32.28     32.86 o 
 -10   2  15      349.84      434.10     53.09 o 
  -9   2  15        3.07       -0.82     27.69 o 
  -8   2  15        8.45      -26.17     25.31 o 
  -7   2  15     1357.93     1334.50     59.75 o 
  -6   2  15      175.65      139.97     30.37 o 
  -5   2  15      733.65      704.21    128.35 o 
  -4   2  15        2.25       11.79     20.94 o 
  -3   2  15        2.40      -24.77     18.93 o 
  -2   2  15      476.41      480.18     40.10 o 
  -1   2  15      285.10      236.67     27.02 o 
   0   2  15     5731.16     5694.46    104.30 o 
   1   2  15       25.23        3.07     19.98 o 
   2   2  15       64.33       98.82     27.24 o 
   3   2  15     1630.80     1609.37     54.98 o 
   4   2  15       88.23       93.38     29.80 o 
   5   2  15     1686.78     1612.68     58.46 o 
   6   2  15       31.83        7.49     32.83 o 
   7   2  15        3.27      -23.93     34.72 o 
   8   2  15      367.45      496.52     76.31 o 
 -11   3  15      299.15      380.20     52.51 o 
 -10   3  15      162.25      150.52     39.59 o 
  -9   3  15      354.24      325.53     45.68 o 
  -8   3  15       92.30       47.10     29.85 o 
  -7   3  15      390.65      470.81     62.05 o 
  -6   3  15     2101.11     1992.99     64.69 o 
  -5   3  15      436.55      500.72     80.97 o 
  -4   3  15      350.88      415.47     37.66 o 
  -3   3  15      320.08      311.03     34.95 o 
  -2   3  15       34.90       -0.97     21.24 o 
  -1   3  15      780.31      873.39     49.25 o 
   0   3  15      630.12      724.50     50.33 o 
   1   3  15      768.14      809.83     54.19 o 
   2   3  15      703.80      731.63     85.26 o 
   3   3  15      106.70       33.20     28.13 o 
   4   3  15     2372.70     2403.40     78.17 o 
   5   3  15      198.18      179.50     42.44 o 
   6   3  15        3.90      -32.94     32.43 o 
   7   3  15      277.48      298.41     63.70 o 
 -11   4  15        5.34      -18.43     35.44 o 
 -10   4  15     1236.95     1141.53     65.05 o 
  -9   4  15      409.58      500.27     58.87 o 
  -8   4  15        6.03       -4.31     28.13 o 
  -7   4  15     1300.24     1217.24     76.02 o 
  -6   4  15        8.39        2.83     24.39 o 
  -5   4  15     3337.16     3320.14     80.57 o 
  -4   4  15     1112.27     1211.25     63.19 o 
  -3   4  15      530.17      523.22     52.24 o 
  -2   4  15     1678.91     1604.54     56.81 o 
  -1   4  15        9.71       18.78     22.70 o 
   0   4  15     3877.24     3636.24     87.44 o 
   1   4  15      933.49      919.81     58.33 o 
   2   4  15       79.47       30.42     27.03 o 
   3   4  15      308.53      302.32     42.95 o 
   4   4  15      113.99       41.05     33.52 o 
   5   4  15     1113.04     1158.01     74.30 o 
   6   4  15      195.32      177.52     77.93 o 
   7   4  15       61.49      -16.79     42.04 o 
 -11   5  15      856.77     1073.37     76.26 o 
 -10   5  15      142.65       58.32     38.15 o 
  -9   5  15      555.27      655.08     58.11 o 
  -8   5  15      492.98      504.86     50.19 o 
  -7   5  15       97.90       73.38     31.57 o 
  -6   5  15     1151.78     1191.31     52.86 o 
  -5   5  15      244.42      203.51     45.29 o 
  -4   5  15      993.24     1036.59     48.94 o 
  -3   5  15     1186.59     1274.79     65.59 o 
  -2   5  15      239.03      204.76     33.45 o 
  -1   5  15     1888.78     1773.45     61.25 o 
   0   5  15      563.69      647.86     50.73 o 
   1   5  15      195.03      269.17     39.21 o 
   2   5  15      749.23      794.91     56.15 o 
   3   5  15       14.74       20.49     34.50 o 
   4   5  15      442.44      527.01     70.74 o 
   5   5  15      328.54      263.12     57.26 o 
   6   5  15      273.56      317.99     63.53 o 
   7   5  15      388.43      485.67    158.12 o 
 -10   6  15      404.63      452.01     60.97 o 
  -9   6  15      201.83      243.13     44.73 o 
  -8   6  15        1.84       -1.67     28.69 o 
  -7   6  15     1452.35     1398.66     91.47 o 
  -6   6  15        1.25      -32.19     24.86 o 
  -5   6  15      777.99      749.04     44.35 o 
  -4   6  15      367.12      364.05     41.02 o 
  -3   6  15      196.86      260.70     35.66 o 
  -2   6  15      859.54      854.16     92.88 o 
  -1   6  15       12.07      -16.52     24.14 o 
   0   6  15     1724.80     1682.07     62.69 o 
   1   6  15       89.75       21.74     38.31 o 
   2   6  15      336.71      378.45     77.34 o 
   3   6  15      728.55      916.79    258.87 o 
   4   6  15       25.71       56.39     43.48 o 
   5   6  15      781.81      907.97    117.73 o 
   6   6  15      161.17      197.01     52.80 o 
 -10   7  15       18.86      -40.86     42.62 o 
  -9   7  15      327.77      385.34     65.57 o 
  -8   7  15      687.16      846.26     64.61 o 
  -7   7  15      190.36      165.03     38.26 o 
  -6   7  15      927.59     1028.63     52.13 o 
  -5   7  15      223.05      209.16     44.68 o 
  -4   7  15      483.40      558.41     41.23 o 
  -3   7  15      559.13      707.99     53.08 o 
  -2   7  15      694.46      667.04     50.68 o 
  -1   7  15      159.23      171.39     57.53 o 
   0   7  15      445.49      379.50     62.81 o 
   1   7  15     1354.08     1476.41    259.04 o 
   2   7  15      191.43      211.11     53.95 o 
   3   7  15       37.05      -27.44     37.09 o 
   4   7  15      648.35      756.76     80.02 o 
   5   7  15       53.60       -3.58     43.15 o 
   6   7  15      263.47      236.52     64.93 o 
  -9   8  15        2.62      -45.47     39.50 o 
  -8   8  15       25.33      -10.76     42.38 o 
  -7   8  15      415.13      619.13     67.46 o 
  -6   8  15      179.16      166.29     37.06 o 
  -5   8  15      739.50      940.86     52.75 o 
  -4   8  15      105.29      127.79     28.91 o 
  -3   8  15       11.60       -9.40     34.95 o 
  -2   8  15      491.57      530.89     61.25 o 
  -1   8  15      180.81       78.26     61.71 o 
   0   8  15      860.08     1176.03    417.58 o 
   1   8  15      198.23      251.00     65.64 o 
   2   8  15      405.52      506.18    139.89 o 
   3   8  15      619.40      670.87     72.96 o 
   4   8  15        4.86      -24.18     40.86 o 
   5   8  15      345.28      354.76     65.99 o 
  -8   9  15      106.92       79.90     47.24 o 
  -7   9  15      400.45      384.36     61.59 o 
  -6   9  15      108.31       88.72     66.98 o 
  -5   9  15       71.41       43.33     39.51 o 
  -4   9  15       14.29       -7.65     27.86 o 
  -3   9  15      359.90      310.36     52.92 o 
  -2   9  15      292.05      272.61     52.56 o 
  -1   9  15      637.65      790.99    194.57 o 
   0   9  15      432.13      588.27     85.62 o 
   1   9  15      121.65      129.98     52.21 o 
   2   9  15      150.53      213.88     58.12 o 
   3   9  15        8.07       17.56     42.18 o 
   4   9  15      114.08       61.53     48.89 o 
  -7  10  15       42.51        7.36     60.37 o 
  -6  10  15       12.93      -52.34     56.52 o 
  -5  10  15        0.06      -33.91     33.93 o 
  -4  10  15       91.27       23.49     38.92 o 
  -3  10  15       57.98       10.37     38.90 o 
  -2  10  15       20.85      -24.27     75.92 o 
  -1  10  15        2.63      -59.77     39.85 o 
   0  10  15        0.04        4.32     49.06 o 
   1  10  15        0.01       25.08     47.70 o 
   2  10  15        2.27      -58.22     41.93 o 
   3  10  15       34.60       38.00     88.47 o 
  -6  11  15       45.81       25.25     63.38 o 
  -5  11  15       32.44        1.67     41.51 o 
  -4  11  15        2.14      -30.67     38.00 o 
  -3  11  15        2.43      -46.49     55.69 o 
  -2  11  15        5.29      -31.27     55.52 o 
  -1  11  15       79.71       69.07     65.55 o 
   0  11  15        8.09       19.04     51.54 o 
   1  11  15        0.75      -48.00     50.25 o 
   2  11  15       40.82      -48.89     58.78 o 
  -2  12  15       62.65       66.54     50.47 o 
 -11   0  16      379.41      381.48     64.03 o 
 -10   0  16      160.17      168.80     51.59 o 
  -9   0  16     1669.25     1552.20     80.64 o 
  -8   0  16      167.14      285.81    136.38 o 
  -7   0  16      691.29      768.26    102.35 o 
  -6   0  16     1069.07     1118.28     94.15 o 
  -5   0  16       60.44       23.08     43.31 o 
  -4   0  16      371.79      351.69     69.07 o 
  -3   0  16      967.40      897.77     52.83 o 
  -2   0  16        9.45        7.98     26.54 o 
  -1   0  16       84.03       12.49     29.41 o 
   0   0  16        4.97       11.60     29.76 o 
   1   0  16       12.89       -4.25     30.46 o 
   2   0  16      360.50      472.30     57.52 o 
   3   0  16      919.75     1046.19     68.30 o 
   4   0  16      129.14       12.64     42.64 o 
   5   0  16      503.57      588.07     69.12 o 
   6   0  16      530.66      616.62    154.19 o 
   7   0  16      152.50      133.46     55.69 o 
 -11   1  16      245.05      261.17     47.56 o 
 -10   1  16     1188.54     1252.22     64.01 o 
  -9   1  16       16.73      -18.64     29.31 o 
  -8   1  16       10.58      -25.30     25.48 o 
  -7   1  16      637.30      649.30    136.54 o 
  -6   1  16      385.48      363.09     53.06 o 
  -5   1  16     1877.81     1813.87    145.16 o 
  -4   1  16       55.38       36.53     22.80 o 
  -3   1  16       22.53       31.01     19.27 o 
  -2   1  16      153.22      119.19     24.48 o 
  -1   1  16       57.02       21.79     20.23 o 
   0   1  16     1252.52     1201.70     45.94 o 
   1   1  16       26.21      -25.04     21.86 o 
   2   1  16       83.50       91.45     31.78 o 
   3   1  16       82.65       75.19     30.73 o 
   4   1  16      844.74      949.82     67.73 o 
   5   1  16     1569.77     1575.22     59.49 o 
   6   1  16       14.14      -37.72     25.15 o 
   7   1  16      555.31      591.12     54.05 o 
 -11   2  16      780.85      902.63     70.86 o 
 -10   2  16      178.40      129.70     39.57 o 
  -9   2  16      623.54      646.43     82.25 o 
  -8   2  16      159.69      189.67     38.18 o 
  -7   2  16     1621.60     1631.22     61.71 o 
  -6   2  16     1341.58     1290.78     71.93 o 
  -5   2  16       17.64       14.70     31.44 o 
  -4   2  16      911.48      932.10     44.85 o 
  -3   2  16       44.98       36.82     25.22 o 
  -2   2  16      284.20      303.62     37.63 o 
  -1   2  16     1451.77     1405.70     48.17 o 
   0   2  16     1943.52     1930.03     56.44 o 
   1   2  16       17.23       -5.71     22.76 o 
   2   2  16       46.76      102.59     28.31 o 
   3   2  16     1936.42     1841.03     84.85 o 
   4   2  16      760.88      922.29     56.11 o 
   5   2  16      171.98      104.75     39.76 o 
   6   2  16      247.98      292.11     49.72 o 
   7   2  16       66.69       16.14     41.50 o 
 -11   3  16       52.33       22.92     37.29 o 
 -10   3  16      418.25      529.37     56.44 o 
  -9   3  16        1.40      -23.10     30.03 o 
  -8   3  16      193.60      214.16     39.52 o 
  -7   3  16       37.73      -22.40     25.12 o 
  -6   3  16      129.46      149.03     56.19 o 
  -5   3  16     1451.06     1333.40    113.13 o 
  -4   3  16      185.27      154.76     30.86 o 
  -3   3  16     1132.28     1044.45     48.24 o 
  -2   3  16       19.70       12.69     22.52 o 
  -1   3  16       72.11       94.24     28.54 o 
   0   3  16     3685.31     3528.39     88.82 o 
   1   3  16      316.07      272.13     48.09 o 
   2   3  16     1725.31     1579.33    105.44 o 
   3   3  16      258.02      244.59     47.20 o 
   4   3  16      186.99      201.35     41.73 o 
   5   3  16      889.75      863.32     65.82 o 
   6   3  16       18.71      -55.29     36.86 o 
   7   3  16      337.88      366.04     67.63 o 
 -11   4  16      129.37       43.86     38.25 o 
 -10   4  16       63.10       63.18     36.43 o 
  -9   4  16      109.45      111.87     38.40 o 
  -8   4  16      596.44      820.32     79.32 o 
  -7   4  16      121.69      145.45     35.63 o 
  -6   4  16      244.15      228.51     47.81 o 
  -5   4  16        5.68      -39.30     26.20 o 
  -4   4  16      124.99       73.21     26.69 o 
  -3   4  16      290.04      280.76     35.97 o 
  -2   4  16      311.44      391.72     52.52 o 
  -1   4  16        3.80      -26.37     23.10 o 
   0   4  16      121.52       99.77     29.96 o 
   1   4  16     1019.59      960.73     60.23 o 
   2   4  16      656.37      685.59     54.30 o 
   3   4  16       11.67      -42.49     29.17 o 
   4   4  16      162.11      245.62     44.49 o 
   5   4  16      408.85      431.43     67.03 o 
   6   4  16       99.94      160.78     55.66 o 
 -10   5  16        3.07        3.52     35.93 o 
  -9   5  16       86.66      113.94     38.17 o 
  -8   5  16        4.60      -39.82     27.42 o 
  -7   5  16       72.11       40.71     31.81 o 
  -6   5  16       94.83      105.31     42.13 o 
  -5   5  16       54.47       34.39     34.05 o 
  -4   5  16       74.27       52.15     27.22 o 
  -3   5  16        5.14      -33.76     22.51 o 
  -2   5  16      363.24      377.74     41.77 o 
  -1   5  16      382.82      346.61     40.88 o 
   0   5  16        6.63        6.06     27.32 o 
   1   5  16      124.70      101.99     34.50 o 
   2   5  16       29.10       29.42     31.18 o 
   3   5  16      130.12      124.54     47.65 o 
   4   5  16      229.16      140.74     46.40 o 
   5   5  16        1.75      -43.61     38.61 o 
   6   5  16       84.88       43.65     48.57 o 
 -10   6  16       10.22        9.18     41.74 o 
  -9   6  16       15.32       -1.63     31.28 o 
  -8   6  16      447.74      444.27     51.51 o 
  -7   6  16       66.62       30.03     30.53 o 
  -6   6  16       96.30       50.45     38.93 o 
  -5   6  16      254.72      247.96     48.07 o 
  -4   6  16        9.93       -4.25     26.55 o 
  -3   6  16       42.54        4.53     24.54 o 
  -2   6  16       48.76       16.12     27.16 o 
  -1   6  16      152.88      132.25     32.55 o 
   0   6  16      563.08      568.52     50.20 o 
   1   6  16      221.30      236.58     58.03 o 
   2   6  16      131.05       76.64     61.96 o 
   3   6  16        6.17      -26.53     38.65 o 
   4   6  16      159.73      219.05     56.51 o 
   5   6  16       11.84       -0.81     42.70 o 
   6   6  16       15.24        5.64     52.26 o 
  -9   7  16        7.09      -42.96     40.12 o 
  -8   7  16        1.75      -23.60     47.94 o 
  -7   7  16       84.36       27.84     31.76 o 
  -6   7  16       31.66       14.84     29.95 o 
  -5   7  16      589.09      780.24     72.03 o 
  -4   7  16        0.47      -21.20     26.25 o 
  -3   7  16      110.80       86.39     32.01 o 
  -2   7  16      300.06      305.78     48.11 o 
  -1   7  16       59.73       51.21     40.71 o 
   0   7  16     1070.38     1239.74    225.18 o 
   1   7  16        1.72      -15.51     41.02 o 
   2   7  16      170.88      144.90    102.26 o 
   3   7  16        5.42      -23.29     39.06 o 
   4   7  16      156.95      129.20     52.94 o 
   5   7  16      350.75      277.67     62.43 o 
  -9   8  16       66.84       81.55     49.31 o 
  -8   8  16       52.40       55.89     44.83 o 
  -7   8  16      118.75      110.78     37.47 o 
  -6   8  16      101.90      151.89     38.63 o 
  -5   8  16      144.93      143.00     46.26 o 
  -4   8  16     1053.71     1131.91     74.28 o 
  -3   8  16      157.97      114.76     46.51 o 
  -2   8  16      187.90       78.18     43.52 o 
  -1   8  16      476.82      492.00     91.31 o 
   0   8  16      215.53      189.56    176.43 o 
   1   8  16      602.41      831.71    291.40 o 
   2   8  16       24.69       -7.95     41.17 o 
   3   8  16       33.62      -30.95     49.00 o 
   4   8  16      223.01      294.14     62.64 o 
  -8   9  16      203.39      287.99     59.72 o 
  -7   9  16      448.17      671.54     72.43 o 
  -6   9  16       75.95       39.16     40.30 o 
  -5   9  16      732.59      956.06    115.22 o 
  -4   9  16        2.97      -20.09     38.19 o 
  -3   9  16      721.42      835.24     77.87 o 
  -2   9  16      243.14      168.90     77.26 o 
  -1   9  16       38.61       29.47     53.94 o 
   0   9  16      932.77     1171.77    279.19 o 
   1   9  16       18.65        8.81     46.61 o 
   2   9  16      398.87      459.93     72.13 o 
   3   9  16       91.82       48.50     59.87 o 
  -6  10  16      285.55      296.33     81.94 o 
  -5  10  16       41.70      -15.55     55.02 o 
  -4  10  16      521.71      708.90    108.03 o 
  -3  10  16       40.72       -1.91     40.78 o 
  -2  10  16      997.29     1840.18   1033.49 o 
  -1  10  16      171.93      100.92    155.53 o 
   0  10  16        4.21       -5.73     49.62 o 
   1  10  16      504.55      698.57    291.23 o 
   2  10  16       31.56        5.53     50.27 o 
  -4  11  16        1.20      -70.74     55.35 o 
  -3  11  16      215.55      178.94     75.25 o 
  -2  11  16       46.49       14.38     62.21 o 
  -1  11  16      122.47      110.37     70.24 o 
   0  11  16      376.26      508.69     81.28 o 
 -11   1  17        6.75      -23.24     33.85 o 
 -10   1  17       10.71       -6.35     32.63 o 
  -9   1  17       35.46      -23.98     38.74 o 
  -8   1  17       21.58       15.55     38.31 o 
  -7   1  17       50.96       47.70     40.64 o 
  -6   1  17        8.66       23.98     35.77 o 
  -5   1  17       72.80       65.29     89.89 o 
  -4   1  17      693.23      767.94     67.19 o 
  -3   1  17     1499.04     1440.97     48.63 o 
  -2   1  17       94.19       98.35     24.88 o 
  -1   1  17        6.18      -15.96     21.38 o 
   0   1  17     1529.52     1352.63     50.59 o 
   1   1  17      144.62       81.31     28.94 o 
   2   1  17       21.95       -6.28     28.63 o 
   3   1  17      130.46       90.75     32.12 o 
   4   1  17        0.03      -18.13     28.28 o 
   5   1  17      108.39       90.49     34.07 o 
   6   1  17       23.22       -8.61     31.96 o 
 -11   2  17      270.78      287.97     67.92 o 
 -10   2  17      193.97      190.47     42.91 o 
  -9   2  17        1.19      -10.08     38.24 o 
  -8   2  17       17.32        6.55     38.59 o 
  -7   2  17        7.83        9.55     34.92 o 
  -6   2  17      543.09      622.57     65.10 o 
  -5   2  17      220.49      239.98     53.68 o 
  -4   2  17       51.65       19.68     29.21 o 
  -3   2  17     1640.87     1672.27     60.48 o 
  -2   2  17        0.60      -29.53     23.56 o 
  -1   2  17      798.93      754.65     53.97 o 
   0   2  17     1446.65     1506.79     52.49 o 
   1   2  17        5.72       -8.33     24.47 o 
   2   2  17      256.28      149.64     33.40 o 
   3   2  17        5.63        9.49     26.25 o 
   4   2  17      472.47      625.15     50.58 o 
   5   2  17      121.09      159.27     42.96 o 
   6   2  17       65.11       50.84     40.31 o 
 -11   3  17        1.76       21.63     35.98 o 
 -10   3  17      314.80      272.57     49.01 o 
  -9   3  17      569.76      767.29     62.71 o 
  -8   3  17       29.16       16.18     39.50 o 
  -7   3  17      839.94      971.83     81.56 o 
  -6   3  17      286.68      359.86     54.60 o 
  -5   3  17     1546.28     1347.46     72.99 o 
  -4   3  17      702.17      838.05     47.22 o 
  -3   3  17       10.21       10.96     24.90 o 
  -2   3  17     2223.87     2378.11     75.90 o 
  -1   3  17      592.60      648.36     51.67 o 
   0   3  17     1684.36     1669.74     63.69 o 
   1   3  17      919.25     1043.52     65.26 o 
   2   3  17        1.20       -8.37     30.02 o 
   3   3  17      750.71      881.07     64.07 o 
   4   3  17        2.92      -14.79     33.38 o 
   5   3  17      923.56      934.28     70.93 o 
   6   3  17      233.64      289.31    137.80 o 
 -10   4  17      209.40      171.98     47.95 o 
  -9   4  17      444.94      384.56     49.98 o 
  -8   4  17      569.77      675.04    192.15 o 
  -7   4  17       14.38      -20.20     32.54 o 
  -6   4  17      629.25      774.60    139.89 o 
  -5   4  17      497.55      497.74     69.82 o 
  -4   4  17      727.30      882.71     71.76 o 
  -3   4  17      987.69      931.70     49.35 o 
  -2   4  17       69.68       84.06     30.77 o 
  -1   4  17      310.64      290.18     71.57 o 
   0   4  17      623.51      610.40     58.14 o 
   1   4  17      190.81      185.05     45.64 o 
   2   4  17      579.20      904.66     80.31 o 
   3   4  17        1.64       -1.79     32.88 o 
   4   4  17      616.85      736.95     78.99 o 
   5   4  17      229.28      192.46     58.89 o 
   6   4  17       82.90       59.65     52.15 o 
 -10   5  17      550.86      613.67     61.03 o 
  -9   5  17      212.62      172.41     41.29 o 
  -8   5  17        2.18      -27.85     39.78 o 
  -7   5  17     1800.77     2000.25     92.71 o 
  -6   5  17      184.10       69.53     43.06 o 
  -5   5  17     1313.15     1148.59     70.02 o 
  -4   5  17      356.78      276.81     38.64 o 
  -3   5  17       47.23       26.71     26.34 o 
  -2   5  17      310.72      414.37     44.82 o 
  -1   5  17      429.20      341.74     51.66 o 
   0   5  17     3444.07     3320.73     90.31 o 
   1   5  17       26.83       50.48     34.26 o 
   2   5  17        7.81        9.07     42.07 o 
   3   5  17      412.44      414.60     65.56 o 
   4   5  17       64.33      103.64     50.01 o 
   5   5  17      865.05      996.18     91.94 o 
  -9   6  17       87.30      132.71     39.12 o 
  -8   6  17      364.80      420.42     93.15 o 
  -7   6  17      307.62      428.30     77.60 o 
  -6   6  17      861.08      872.52     77.57 o 
  -5   6  17      458.02      504.82     60.40 o 
  -4   6  17      124.89      115.97     32.46 o 
  -3   6  17      214.16      249.67     38.89 o 
  -2   6  17      225.71      226.77     37.77 o 
  -1   6  17      934.69      928.31     61.53 o 
   0   6  17      453.42      341.15     81.11 o 
   1   6  17       24.64      -10.08     42.51 o 
   2   6  17      275.71      276.82     72.66 o 
   3   6  17       45.20       96.76     48.19 o 
   4   6  17      613.90      655.60    133.37 o 
   5   6  17       49.55       53.08     52.43 o 
  -9   7  17      155.83       95.79     62.54 o 
  -8   7  17        7.50      -37.66     41.95 o 
  -7   7  17      277.36      262.95     55.22 o 
  -6   7  17       53.78        9.52     38.53 o 
  -5   7  17      971.70     1052.49     74.21 o 
  -4   7  17      233.61      233.12     38.61 o 
  -3   7  17      187.44      194.83     38.05 o 
  -2   7  17      534.46      518.20     65.81 o 
  -1   7  17        3.79       -5.28     37.47 o 
   0   7  17      561.39      728.47    233.54 o 
   1   7  17      125.98      123.55     52.16 o 
   2   7  17      153.32      146.90     53.14 o 
   3   7  17      186.98      155.47     66.81 o 
   4   7  17        6.60      -16.62     40.47 o 
  -8   8  17      649.79      876.13    123.42 o 
  -7   8  17      214.82      192.33     54.15 o 
  -6   8  17      247.53      185.48     52.69 o 
  -5   8  17      163.79      108.78     44.82 o 
  -4   8  17      410.27      396.84     62.98 o 
  -3   8  17      595.00      768.88    158.45 o 
  -2   8  17       60.88       81.16     44.09 o 
  -1   8  17      483.51      631.14    307.04 o 
   0   8  17      241.06      194.75     62.36 o 
   1   8  17      166.58      199.86     57.50 o 
   2   8  17      151.73      134.52     55.44 o 
   3   8  17        0.08      -22.96     44.14 o 
  -7   9  17      119.98       63.88     67.06 o 
  -5   9  17       25.80       70.40     61.04 o 
  -4   9  17      336.61      337.05     60.64 o 
  -3   9  17       25.14      -16.72     39.51 o 
  -2   9  17      136.19       56.36     66.73 o 
  -1   9  17       13.92      -34.67     52.03 o 
   0   9  17       12.27      -54.51     47.17 o 
   1   9  17       71.96       72.04     62.04 o 
   2   9  17       10.97       -2.13     49.33 o 
  -4  10  17       16.90      -51.34     56.36 o 
  -3  10  17       36.77       26.07     42.51 o 
  -2  10  17       34.04       22.60    149.84 o 
  -1  10  17        2.39      -62.40     51.88 o 
   0  10  17       20.37      -11.26     52.67 o 
   1  10  17        2.41      -32.34     51.59 o 
 -10   0  18      278.71      331.79     92.48 o 
  -9   0  18      173.41      156.03     72.75 o 
  -8   0  18      256.36      376.44     87.96 o 
  -7   0  18       19.99      -15.39     53.85 o 
  -6   0  18      633.00      567.08     92.81 o 
  -5   0  18      821.85      855.39    104.52 o 
  -4   0  18        5.23       13.55     48.00 o 
  -3   0  18       42.20       28.33     32.75 o 
  -2   0  18       17.41      -24.32     30.09 o 
  -1   0  18       38.77       36.12     31.81 o 
   0   0  18     5208.65     5262.45    142.61 o 
   1   0  18        4.38       -5.97     35.86 o 
   2   0  18     1063.86     1249.89    107.36 o 
   3   0  18     1024.30     1166.83     90.46 o 
   4   0  18       60.50       36.63     46.31 o 
   5   0  18     1397.44     1310.58     90.60 o 
   6   0  18       12.87      -24.47     45.58 o 
 -10   1  18        0.06       -5.52     46.16 o 
  -9   1  18      360.51      288.64     78.60 o 
  -8   1  18      140.41      138.38    114.64 o 
  -7   1  18      156.43       80.28     72.83 o 
  -6   1  18      376.18      393.68     54.18 o 
  -5   1  18       41.09       24.35     35.43 o 
  -4   1  18      183.22      192.98     47.18 o 
  -3   1  18       54.29       31.10     22.86 o 
  -2   1  18      241.29      217.61     31.32 o 
  -1   1  18      683.27      744.39     48.10 o 
   0   1  18      953.96     1038.83     53.69 o 
   1   1  18      623.75      740.98     50.87 o 
   2   1  18       69.25       36.77     29.21 o 
   3   1  18      350.79      368.99     44.41 o 
   4   1  18     1358.61     1435.29     64.35 o 
   5   1  18       97.35       58.10     34.09 o 
   6   1  18      220.83      201.00     42.79 o 
 -10   2  18      509.01      469.21     71.84 o 
  -9   2  18      100.57       32.30     42.64 o 
  -8   2  18       36.88       -3.24     38.80 o 
  -7   2  18      245.37      280.29     56.64 o 
  -6   2  18      549.44      603.59     67.34 o 
  -5   2  18     1201.35     1111.67     69.65 o 
  -4   2  18       15.26       17.82     34.52 o 
  -3   2  18     1602.49     1621.21     62.29 o 
  -2   2  18       13.90      -18.37     25.49 o 
  -1   2  18      556.02      581.99     50.45 o 
   0   2  18     4825.53     4786.37     95.42 o 
   1   2  18      145.81       98.20     29.75 o 
   2   2  18      226.80      258.03     38.66 o 
   3   2  18      263.02      263.45     40.92 o 
   4   2  18      115.89      131.33     52.57 o 
   5   2  18      875.52     1030.90     74.93 o 
 -10   3  18       54.35       71.14     49.66 o 
  -9   3  18      413.32      449.26     65.39 o 
  -8   3  18      652.42      734.14     77.75 o 
  -7   3  18      154.09       89.64     45.72 o 
  -6   3  18      286.16      276.93     59.28 o 
  -5   3  18       14.20        9.45     35.95 o 
  -4   3  18      886.71     1052.61     81.61 o 
  -3   3  18      360.38      376.23     45.26 o 
  -2   3  18      661.85      804.56    107.69 o 
  -1   3  18      588.15      605.70     85.93 o 
   0   3  18       18.16       -4.09     30.06 o 
   1   3  18      228.91      221.16     41.49 o 
   2   3  18      211.71      302.31     48.43 o 
   3   3  18      433.18      555.31     80.43 o 
   4   3  18      101.07       57.03     46.95 o 
   5   3  18       33.53        0.48     39.65 o 
 -10   4  18        9.19      -66.87     44.58 o 
  -9   4  18        3.63       29.29     45.07 o 
  -8   4  18        4.47      -23.47     40.87 o 
  -7   4  18        1.10       -4.48     61.04 o 
  -6   4  18      131.15      136.02     44.15 o 
  -5   4  18      230.33      213.71     46.25 o 
  -4   4  18       58.93       38.63     35.00 o 
  -3   4  18       26.78       14.34     25.80 o 
  -2   4  18       56.91       26.12     29.67 o 
  -1   4  18      756.76      771.03     58.08 o 
   0   4  18      159.67      251.01     44.58 o 
   1   4  18       30.34        6.63     37.09 o 
   2   4  18      364.73      295.93     59.74 o 
   3   4  18       29.18      -19.37     34.37 o 
   4   4  18      104.66      119.42     54.32 o 
   5   4  18        7.07        7.83     48.00 o 
  -9   5  18        0.82      -26.09     42.87 o 
  -8   5  18      263.96      203.96     57.28 o 
  -7   5  18       32.95       32.56     40.83 o 
  -6   5  18       20.89        1.41     36.35 o 
  -5   5  18        8.32       -3.00     35.06 o 
  -4   5  18       34.51        0.08     34.05 o 
  -3   5  18       68.24       24.55     27.37 o 
  -2   5  18      247.40      272.34     41.95 o 
  -1   5  18       10.76        6.46     28.96 o 
   0   5  18       31.45       61.39     32.72 o 
   1   5  18        0.55      -32.06     30.45 o 
   2   5  18       43.65      -28.91     42.81 o 
   3   5  18       86.83       82.09     49.67 o 
   4   5  18        2.55       -5.07     44.81 o 
   5   5  18        2.55        0.83     47.58 o 
  -9   6  18        1.84      -36.96     43.07 o 
  -8   6  18       54.91      101.31     46.57 o 
  -7   6  18      232.06      200.96     54.16 o 
  -6   6  18        7.45      -23.64     37.75 o 
  -5   6  18      403.87      461.07     61.64 o 
  -4   6  18        7.24      -28.37     26.67 o 
  -3   6  18        8.42      -14.37     27.42 o 
  -2   6  18      500.15      430.57     49.20 o 
  -1   6  18       23.47      -41.16     27.44 o 
   0   6  18      439.68      434.30     89.47 o 
   1   6  18        0.16      -45.16     45.40 o 
   2   6  18        0.84       -4.85     79.02 o 
   3   6  18       54.45       47.68     49.36 o 
   4   6  18       43.66       25.47     48.37 o 
  -8   7  18        0.71      -26.05     42.11 o 
  -7   7  18      183.08      181.81     80.35 o 
  -6   7  18      226.64      400.71    108.12 o 
  -5   7  18       22.83      -15.85     38.30 o 
  -4   7  18      307.47      355.06     80.34 o 
  -3   7  18       99.29       45.94     33.17 o 
  -2   7  18      283.79      333.10     57.19 o 
  -1   7  18      158.25       93.24     47.07 o 
   0   7  18       44.82        4.58     90.97 o 
   1   7  18       78.46       43.62     50.83 o 
   2   7  18       20.52      -11.21     44.54 o 
   3   7  18       35.22       56.66     54.27 o 
  -7   8  18      513.82      646.19     76.38 o 
  -6   8  18        2.51       11.75     43.34 o 
  -5   8  18      499.22      411.63     60.84 o 
  -4   8  18       12.17       -9.04     42.89 o 
  -3   8  18      173.26      113.95     46.45 o 
  -2   8  18      206.52      224.41     55.22 o 
  -1   8  18       19.19        0.35     54.86 o 
   0   8  18      330.28      418.99    228.77 o 
   1   8  18        9.83       22.64     50.50 o 
   2   8  18      351.74      325.73     70.92 o 
  -5   9  18       13.47        0.50     63.88 o 
  -4   9  18      245.14      329.57     60.45 o 
  -3   9  18       41.24       70.85     44.64 o 
  -2   9  18      329.53      278.11     85.96 o 
  -1   9  18      344.53      498.65    215.14 o 
   0   9  18       73.46        6.73     51.91 o 
   1   9  18      322.64      392.96    134.12 o 
  -3  10  18       60.62       -3.34     69.74 o 
  -2  10  18      122.45      163.23    295.00 o 
 -10   1  19       81.63       45.42     51.07 o 
  -9   1  19       94.52       91.01     44.69 o 
  -8   1  19      135.36      170.15     50.60 o 
  -7   1  19       60.68       37.52     42.18 o 
  -6   1  19      344.29      295.40     55.92 o 
  -5   1  19      142.07       96.55     57.61 o 
  -4   1  19      187.15      150.68     44.71 o 
  -3   1  19      530.67      528.27     48.74 o 
  -2   1  19       36.10       27.14     25.04 o 
  -1   1  19       36.53       -2.64     23.73 o 
   0   1  19        4.43       37.40     29.26 o 
   1   1  19       75.20       96.69     32.07 o 
   2   1  19      139.01      146.55     41.22 o 
   3   1  19       12.04      -20.50     29.08 o 
   4   1  19       57.58       69.89     34.49 o 
   5   1  19       47.49       14.78     33.66 o 
 -10   2  19       44.72       13.37     45.59 o 
  -9   2  19      296.80      280.42     63.32 o 
  -8   2  19        4.77      -14.37     41.45 o 
  -7   2  19      603.89      750.33     76.48 o 
  -6   2  19      825.37      641.80     66.46 o 
  -5   2  19     1064.74     1102.66     78.02 o 
  -4   2  19      404.35      320.63     55.68 o 
  -3   2  19       73.27       44.71     30.96 o 
  -2   2  19      212.98      220.90     40.37 o 
  -1   2  19      395.50      393.46     47.62 o 
   0   2  19     2715.29     2913.94     88.52 o 
   1   2  19        1.97      -24.00     26.54 o 
   2   2  19       13.31        8.46     35.40 o 
   3   2  19      341.19      324.06     63.85 o 
   4   2  19       16.58      -22.27     36.11 o 
   5   2  19      514.81      547.62     64.45 o 
  -9   3  19        2.82      -18.93     37.56 o 
  -8   3  19      618.85      745.55     80.68 o 
  -7   3  19       65.36        5.41     42.30 o 
  -6   3  19      174.30      133.66     48.80 o 
  -5   3  19     1550.63     1545.21     81.71 o 
  -4   3  19       57.09       59.17     40.43 o 
  -3   3  19      386.71      493.80     71.24 o 
  -2   3  19      106.24       80.08     32.79 o 
  -1   3  19      737.51      743.06     59.16 o 
   0   3  19     1023.52     1056.74     59.39 o 
   1   3  19       70.14       71.69     43.58 o 
   2   3  19      270.02      338.41     49.81 o 
   3   3  19        0.08      -30.79     36.69 o 
   4   3  19      567.06      592.11     63.14 o 
  -9   4  19      516.29      569.78     74.54 o 
  -8   4  19       44.09       42.24     46.30 o 
  -7   4  19      842.61      936.60    320.33 o 
  -6   4  19      372.74      452.70     64.33 o 
  -5   4  19      747.51      772.96     73.36 o 
  -4   4  19      771.39      752.69     73.03 o 
  -3   4  19       64.15       59.52     31.24 o 
  -2   4  19      439.40      583.27     53.42 o 
  -1   4  19      149.76      108.18     40.28 o 
   0   4  19     1566.86     1393.67     85.92 o 
   1   4  19      272.06      373.90     53.93 o 
   2   4  19       19.94      -10.58     33.00 o 
   3   4  19      594.98      700.53     83.49 o 
   4   4  19      107.22       51.05     52.02 o 
  -9   5  19       64.01       63.04     52.67 o 
  -8   5  19      259.71      184.87     55.98 o 
  -7   5  19        1.65       -9.72     39.93 o 
  -6   5  19      580.32      818.56     80.10 o 
  -5   5  19      355.45      332.78     56.64 o 
  -4   5  19       31.07      -10.62     80.44 o 
  -3   5  19      372.46      452.83     62.88 o 
  -2   5  19        0.04      -23.77     29.62 o 
  -1   5  19      258.66      325.90     45.44 o 
   0   5  19      288.38      242.59     44.41 o 
   1   5  19       21.67      -27.08     45.55 o 
   2   5  19      463.91      622.86     79.69 o 
   3   5  19        2.48       37.00     49.39 o 
   4   5  19      476.83      671.33     84.90 o 
  -8   6  19        9.36       -5.23     43.99 o 
  -7   6  19      319.31      325.95     62.44 o 
  -6   6  19        1.33       -0.20     41.72 o 
  -5   6  19      427.61      462.70     64.90 o 
  -4   6  19      397.21      507.06     80.35 o 
  -3   6  19       15.56       -2.11     30.94 o 
  -2   6  19      156.06      163.60     39.99 o 
  -1   6  19       52.90       59.25     43.90 o 
   0   6  19      719.64      776.10    147.92 o 
   1   6  19      189.64      246.63    141.90 o 
   2   6  19       34.17       35.13     52.35 o 
   3   6  19      126.76      144.71     59.82 o 
  -7   7  19      104.44       94.92     51.09 o 
  -6   7  19      256.40      400.43     65.72 o 
  -5   7  19      191.22      119.16     47.42 o 
  -4   7  19      121.91       58.09     43.69 o 
  -3   7  19      200.19      169.90     51.85 o 
  -2   7  19       14.49       -6.12     37.12 o 
  -1   7  19      192.66      141.97     61.37 o 
   0   7  19       87.45       67.86     55.96 o 
   1   7  19       49.45       68.33     56.33 o 
   2   7  19      223.63      231.27     65.29 o 
  -6   8  19       40.49       49.68     46.68 o 
  -5   8  19       88.61       78.35     46.29 o 
  -4   8  19      153.80      144.99     69.07 o 
  -3   8  19        1.40      -47.83     36.48 o 
  -2   8  19      119.92       35.16     42.07 o 
  -1   8  19       59.54      122.44     73.00 o 
   0   8  19       50.29       52.28     96.16 o 
   1   8  19       31.18       18.10     71.32 o 
  -4   9  19       27.27       46.49     64.22 o 
  -3   9  19       19.25       -1.04     42.51 o 
  -2   9  19        0.41       56.69     68.23 o 
  -1   9  19       91.81       91.63     81.27 o 
  -9   0  20       18.64       -5.35     63.88 o 
  -8   0  20       13.75       17.22     63.05 o 
  -7   0  20      181.35      118.73     57.70 o 
  -6   0  20       18.76      -29.27     50.17 o 
  -5   0  20      234.11      137.30     67.90 o 
  -4   0  20     1071.16     1105.40    102.35 o 
  -3   0  20      515.26      650.87     97.83 o 
  -2   0  20      255.12      420.56     59.79 o 
  -1   0  20      659.55      689.98     71.25 o 
   0   0  20        2.42       35.42     85.20 o 
   1   0  20      224.07      197.88     55.28 o 
   2   0  20       26.07      -12.16     44.80 o 
   3   0  20      575.48      639.64     79.92 o 
   4   0  20      779.36      618.42    236.38 o 
  -9   1  20       14.98       17.36     47.04 o 
  -8   1  20      265.13      259.88     59.53 o 
  -7   1  20       52.26       62.03     66.73 o 
  -6   1  20      348.24      393.47    104.02 o 
  -5   1  20     2031.55     1991.54     94.93 o 
  -4   1  20        5.94      -20.43     32.19 o 
  -3   1  20      737.18      716.72     69.48 o 
  -2   1  20      584.05      779.26     52.54 o 
  -1   1  20       56.63       15.64     28.25 o 
   0   1  20     3462.72     3411.28     85.40 o 
   1   1  20      145.41       72.25     32.88 o 
   2   1  20      166.25      221.62     49.02 o 
   3   1  20      308.29      309.68     46.13 o 
   4   1  20      227.82      248.61     42.42 o 
  -9   2  20      576.28      592.49     74.30 o 
  -8   2  20      193.43      257.35     57.26 o 
  -7   2  20      231.04      229.78     77.34 o 
  -6   2  20      942.49      936.76     85.16 o 
  -5   2  20       45.50       12.44     39.66 o 
  -4   2  20      742.44      868.77     79.27 o 
  -3   2  20      231.14      264.02     52.80 o 
  -2   2  20       60.17       59.63     33.89 o 
  -1   2  20      924.05      919.45    106.42 o 
   0   2  20       55.63       43.92     34.78 o 
   1   2  20       25.80        1.29     32.73 o 
   2   2  20      133.01       97.82     52.36 o 
   3   2  20      124.39      140.61     46.43 o 
   4   2  20      330.59      385.38     57.44 o 
  -9   3  20       29.30       -9.35     45.75 o 
  -8   3  20      309.22      416.57     68.56 o 
  -7   3  20       97.16       60.93     44.12 o 
  -6   3  20        2.04       29.96     41.16 o 
  -5   3  20      883.43      995.35    229.44 o 
  -4   3  20      201.42      223.02     51.82 o 
  -3   3  20      458.34      495.83     51.83 o 
  -2   3  20      121.09      131.98     38.66 o 
  -1   3  20        3.80      -16.39     31.59 o 
   0   3  20      507.55      503.58     60.36 o 
   1   3  20       93.67       78.18     44.52 o 
   2   3  20      183.84      189.66     47.59 o 
   3   3  20        5.10      -16.19     35.91 o 
  -8   4  20      124.77       88.82     51.54 o 
  -7   4  20      116.22       51.54     44.14 o 
  -6   4  20       71.16       24.61     43.32 o 
  -5   4  20        2.24        7.55     59.95 o 
  -4   4  20      264.43      194.06     52.77 o 
  -3   4  20        2.17       -9.03     26.96 o 
  -2   4  20       31.20      -29.99     29.97 o 
  -1   4  20      221.89      208.85     45.24 o 
   0   4  20       70.57       91.69     35.68 o 
   1   4  20       32.81       21.84     37.62 o 
   2   4  20       13.51        4.53     38.56 o 
   3   4  20       27.76       -4.02     49.14 o 
  -8   5  20       39.02      -34.44     43.00 o 
  -7   5  20      131.41      173.12     56.04 o 
  -6   5  20      274.81      190.43     54.32 o 
  -5   5  20        1.50      -24.55     38.63 o 
  -4   5  20       11.83        5.53     40.53 o 
  -3   5  20        4.77      -16.28     31.21 o 
  -2   5  20        0.44      -21.37     30.71 o 
  -1   5  20       91.02       36.72     35.01 o 
   0   5  20       10.05       40.68     38.64 o 
   1   5  20      105.21      123.78     56.81 o 
   2   5  20       22.13       -6.69     49.60 o 
  -7   6  20       33.44        1.47     44.40 o 
  -6   6  20      138.03      133.45     49.82 o 
  -5   6  20        7.81       11.23     39.72 o 
  -4   6  20       39.69        6.24     43.06 o 
  -3   6  20       58.04       39.60     35.25 o 
  -2   6  20       25.70       38.65     34.32 o 
  -1   6  20        8.89      -21.26     34.51 o 
   0   6  20        2.11      -26.39     48.35 o 
   1   6  20       22.17      -31.74     49.29 o 
   2   6  20        0.34      -43.60     49.13 o 
  -6   7  20       13.47       41.87     45.64 o 
  -5   7  20      414.34      301.99     65.97 o 
  -4   7  20        2.61      -32.32     40.24 o 
  -3   7  20       13.27      -14.50     42.02 o 
  -2   7  20       11.58      -27.63     39.72 o 
  -1   7  20       37.22       22.52     44.31 o 
   0   7  20      307.03      369.82    271.58 o 
   1   7  20       35.56      -15.84     53.43 o 
  -4   8  20      204.30      118.40     70.24 o 
  -3   8  20        0.98      -49.38     40.29 o 
  -2   8  20      118.67       41.17     45.76 o 
  -1   8  20      250.30      304.47    217.57 o 
  -8   1  21       19.41      -52.10     39.14 o 
  -7   1  21      121.62       71.25     47.41 o 
  -6   1  21       62.79       35.73     46.47 o 
  -5   1  21       90.80       74.82     49.50 o 
  -4   1  21      136.05       66.68     43.65 o 
  -3   1  21      145.92      119.03     47.88 o 
  -2   1  21       58.07       45.32     29.61 o 
  -1   1  21        0.48      -19.64     27.96 o 
   0   1  21       84.17       94.24     33.45 o 
   1   1  21        4.11      -17.50     29.65 o 
   2   1  21       58.55       55.95     35.44 o 
   3   1  21      132.77      108.85     38.29 o 
  -8   2  21      500.44      640.40     79.37 o 
  -7   2  21       94.32      106.95     50.00 o 
  -6   2  21       96.17      135.48     49.57 o 
  -5   2  21      340.70      285.83     65.30 o 
  -4   2  21       59.75       -0.52     35.64 o 
  -3   2  21      248.49      196.33     51.89 o 
  -2   2  21       40.97       -5.96     32.07 o 
  -1   2  21      319.93      262.63     43.67 o 
   0   2  21      371.38      422.25     54.46 o 
   1   2  21       50.24        4.26     33.75 o 
   2   2  21       63.62       25.80     41.04 o 
  -8   3  21        5.70        0.29     44.95 o 
  -7   3  21      318.70      309.67     62.13 o 
  -6   3  21      202.81      201.47     49.28 o 
  -5   3  21      527.38      512.30     88.47 o 
  -4   3  21      468.09      507.16     70.41 o 
  -3   3  21        1.80      -53.82     36.61 o 
  -2   3  21      387.81      339.93     48.72 o 
  -1   3  21       40.38       44.09     33.32 o 
   0   3  21      839.44      676.99     60.39 o 
   1   3  21      141.59      130.91     50.37 o 
   2   3  21       30.34      108.59     78.68 o 
  -7   4  21       11.68      -54.69     37.90 o 
  -6   4  21      141.98      142.58     53.58 o 
  -5   4  21      590.53      636.85    117.15 o 
  -4   4  21      133.67       28.21     45.74 o 
  -3   4  21      458.03      499.47     99.67 o 
  -2   4  21       36.46       13.49     33.01 o 
  -1   4  21      197.70      174.12     42.12 o 
   0   4  21      742.54      682.74     94.26 o 
   1   4  21        8.20      -37.76     34.35 o 
   2   4  21       93.15      130.20     87.96 o 
  -7   5  21      185.81      258.27     60.51 o 
  -6   5  21      115.85       60.21     49.38 o 
  -5   5  21      503.13      445.28     68.52 o 
  -4   5  21      184.27      199.00     54.22 o 
  -3   5  21        3.56      -29.64     38.09 o 
  -2   5  21      220.40      287.58     47.56 o 
  -1   5  21      343.08      329.93     57.28 o 
   0   5  21      578.17      744.09     92.40 o 
   1   5  21      128.12      129.89     80.86 o 
  -6   6  21      150.30      152.00     55.82 o 
  -5   6  21      156.25      104.91     51.22 o 
  -4   6  21       13.18      -55.16     39.38 o 
  -3   6  21       64.41       60.91     47.52 o 
  -2   6  21       17.79       -1.08     35.35 o 
  -1   6  21      449.50      420.24     68.88 o 
   0   6  21       66.63       36.82     57.36 o 
  -3   7  21       10.11      -47.16     59.03 o 
  -2   7  21      169.70      133.66     52.60 o 
  -7   0  22      143.97       64.72     65.22 o 
  -6   0  22        7.21       38.80     62.38 o 
  -5   0  22     1551.24     1367.62    119.24 o 
  -4   0  22      119.54      102.85     71.74 o 
  -3   0  22      356.87      299.85     74.92 o 
  -2   0  22      257.92      245.15     64.05 o 
  -1   0  22      119.19      127.39     51.51 o 
   0   0  22     1395.94     1328.46    116.06 o 
   1   0  22      187.28      142.02    104.85 o 
  -7   1  22       91.29      137.37     54.32 o 
  -6   1  22      464.06      447.46     69.83 o 
  -5   1  22       25.99       -1.80     40.42 o 
  -4   1  22      359.61      338.53     58.62 o 
  -3   1  22      133.00      117.91     50.35 o 
  -2   1  22       23.76       18.30     35.16 o 
  -1   1  22      424.49      467.47     53.78 o 
   0   1  22       10.45       40.58     34.05 o 
   1   1  22      204.30      252.28     45.10 o 
  -7   2  22      368.94      464.87     71.42 o 
  -6   2  22        3.19       -7.11     45.57 o 
  -5   2  22      940.67      702.00     79.19 o 
  -4   2  22      184.89      177.84     51.35 o 
  -3   2  22       15.75      -54.53     38.18 o 
  -2   2  22      115.02      173.74     42.85 o 
  -1   2  22       18.89      -25.47     33.34 o 
   0   2  22      947.51     1100.22     77.90 o 
   1   2  22      156.65       48.69     51.53 o 
  -7   3  22        8.49        7.49     51.84 o 
  -6   3  22      261.63      316.77     62.62 o 
  -5   3  22       16.49       13.85     37.43 o 
  -4   3  22      129.64      129.94     51.09 o 
  -3   3  22       37.28        0.45     42.27 o 
  -2   3  22        0.51      -45.82     32.26 o 
  -1   3  22      234.17      181.48     44.48 o 
   0   3  22       35.40        5.57     35.81 o 
   1   3  22       14.55      -53.42     36.02 o 
  -6   4  22       23.49       24.04     51.76 o 
  -5   4  22      116.23       80.52     49.69 o 
  -4   4  22       37.74       11.24     46.11 o 
  -3   4  22       30.43       -3.67     38.96 o 
  -2   4  22      144.34      174.43     53.96 o 
  -1   4  22        5.20      -39.61     32.44 o 
   0   4  22       17.78       -6.18     37.83 o 
  -5   5  22        2.03      -25.89     42.37 o 
  -4   5  22        0.04      -38.88     41.77 o 
  -3   5  22        1.28      -28.51     43.21 o 
  -2   5  22       26.41       12.24     35.96 o 
  -1   5  22        1.82      -27.70     33.63 o 
  -5   1  23       36.10       52.60     47.02 o 
  -4   1  23       42.94      -30.91     36.46 o 
  -3   1  23       45.83       29.97     50.34 o 
  -2   1  23       17.43        1.57     44.23 o 
  -1   1  23       27.61       14.11     32.97 o 
  -5   2  23      341.56      258.22     61.42 o 
  -4   2  23      102.97       74.34     47.53 o 
  -3   2  23        2.01        8.63     43.67 o 
  -2   2  23       56.39        0.19     43.70 o 
  -1   2  23       10.44      -21.26     36.89 o 
  -4   3  23       27.55      -50.08     33.38 o 
  -3   3  23       63.46      -26.81     43.07 o 
  -2   3  23        0.45       13.29     47.26 o 
                                                 
